# Supplementary material for: The effects of 0.9% saline versus Plasma-Lyte 148 on renal function as assessed by creatinine concentration in patients undergoing major surgery: A single-centre double-blinded cluster crossover trial
Source: PLoS One. 2021 May 19;16(5):e0251718. doi: 10.1371/journal.pone.0251718 (PMC8133498; doi:10.1371/journal.pone.0251718)
Supplement: S1 Database — (XLSX) [file pone.0251718.s005.xlsx]

## Sheet: Deidentified data
CERNER_username:_LW222	Password:_weinberg1404											61													9
Worksheet_for_data_entry				Data_input_cells									Pre_op_bloods													Fluid_breakdown																				KDIGO AKI Y/N
							Anaesthesia_chart	Anaesthesia_chart					Anaesthesia_chart	Anaesthesia_chart	Anaesthesia_chart							0	0						Missing data					Data mismatch comments (Cr day)												Cr_change_(fractional)_from_baseline			Cr_change_(fractional_from_D1)
Operation_key	Row_ID	No	Date_of_operation	Intraop_fld_type	NS_0_or_PL_1	URNO	Male_1_Female_2	Age	Surgery_Type		Emerg	Preop_Charlson_Comorb	Preop_Hb	Preop_Chloride	Preop_Bicarb	Preop_Creatinine	Preop_eGFR			LOS	Preop_Creatinine	Creatinine_D1	Creatinine_D2	Creatinine_D3	Duration_Surgery	Intraop_crystalloid	Missing_data		D1	D2	D3	Any missing		Creatinine_D1	Creatinine_D2	Creatinine_D3	Any data mismatch		Complete_no post72data	No calculation possible	Missing data plus LOS=<4	Missing data plus LOS>4	Only mismatch data			D1	D2	D3	D2
531754	2253	1	2015-01-12	Plasmalyte	0	612120	2	49	5		0	0	141	101	14	79	75			5	79	63	55	58	430	2000	0		0	0	0	0					0		1	0	0	0	0			0.797468	0.696203	0.734177	0.873016
532024	2476	2	2015-01-20	Plasmalyte	0	119244	2	64	5		0	6	129	98	24	67	83			10	67	63			322	2000	0		0	1	1	1					0		0	0	0	1	0			0.940299	0	0	0
530781	1345	3	2014-12-09	Plasmalyte	0	172595	2	87	5		0	4	112	105	26	89	50			8	89				180	1000	1		1	1	1	1					0		0	1	0	0	0			0	0	0	0
531173	1686	4	2014-12-19	Plasmalyte	0	2197667	2	50	5		0	2	132	101	24	67	91			5	67	47	41	40	545	4250	0		0	0	0	0					0		1	0	0	0	0			0.701493	0.61194	0.597015	0.87234
530986	1537	5	2014-12-15	Plasmalyte	0	2192245	2	39	5		0	0	143	100	23	76	84			5	76	49	50	44	540	2000	0		0	0	0	0					0		1	0	0	0	0			0.644737	0.657895	0.578947	1.02041
531608	2137	6	2015-01-07	Plasmalyte	0	2197794	2	84	5		0	6	137	98	30	74	64			5	74	88		76	245	1000	0		0	1	0	1		3		6	1		0	0	0	1	0			1.18919	0	1.02703	0
532372	2789	7	2015-01-30	Plasmalyte	0	343064	2	59	5		0	0	138	102	25	64	91			1	64				205	1000	1		1	1	1	1					0		0	1	0	0	0			0	0	0	0
531297	1842	8	2014/12/23(overnight D0 12/24)	Plasmalyte	0	2205506	1	67	1		1	1	129	99	25	137	45			20	137	370	506	414	724	4100	0		0	0	0	0					0		1	0	0	0	0			2.70073	3.69343	3.0219	1.36757
530854	1392	9	2014-12-10	Plasmalyte	0	858231	1	85	1		0	0	120	96	24	119	47			6	119	97	95	103	261	1000	0		0	0	0	0				17	1		0	0	0	0	1			0.815126	0.798319	0.865546	0.979381
531053	1606	10	2014-12-17	Plasmalyte	0	116273（D1 died）	1	73	1		0	1	145	105		89	73			1	89	154			885	4000	0		0	1	1	1					0		0	0	1	0	0			1.73034	0	0	0
530855	1376	11	2014-12-10	Plasmalyte	0	2192973	1	75	1		0	0	133	99	24	73	86			9	73	79	58	61	245	1000	0		0	0	0	0		0		4	1		0	0	0	0	1			1.08219	0.794521	0.835616	0.734177
532263	2707	12	2015-01-28	Plasmalyte	0	2174979	1	51	1		0	3	144	101	25	58	91			6	58	83	61	80	430	1000	0		0	0	0	0					0		1	0	0	0	0			1.43103	1.05172	1.37931	0.73494
531209	1759	13	2014-12-21	Plasmalyte	0	2205210	1	43	1		0	1								7	0	67	53	64	530	1000	0		0	0	0	0					0		0	1	0	0	0			0	0	0	0.791045
531001	1549	14	2014-12-15	Plasmalyte	0	150845	1	72	1		0	1	140	99	30	64	91			2	64	67	60	54	212		0		0	0	0	0				5	1		0	0	0	0	1			1.04688	0.9375	0.84375	0.895522
531749	2249	15	2015-01-12	Plasmalyte	0	385807	1	43	1		1	2	91	100	26	151	48			51	151	148	148	151	639	2000	0		0	0	0	0					0		1	0	0	0	0			0.980132	0.980132	1	1
532316	2774	16	2015-01-29	Plasmalyte	0	810669	1	77	1		0	0	151	106	25	107	57			20	107	135	119	127	409	1500	0		0	0	0	0					0		1	0	0	0	0			1.26168	1.11215	1.18692	0.881481
530793	1354	17	2014-12-09	Plasmalyte	0	604537	1	68	1		0	1	113	96	28	113	43			19	113	90	94	76	382	1000	0		0	0	0	0					0		1	0	0	0	0			0.79646	0.831858	0.672566	1.04444
530778	1339	18	2014-12-09	Plasmalyte	0	2176408	1	72	1		0	4								18	0	79	55	64	410	2000	0		0	0	0	0					0		0	1	0	0	0			0	0	0	0.696203
532105	2573	19	2015-01-22	Plasmalyte	0	2203220	1	39	1		0	0	161	102	24	97	84			5	97	88	84	109	399	1000	0		0	0	0	0					0		1	0	0	0	0			0.907216	0.865979	1.12371	0.954545
532103	2591	20	2015/1/22(overnight D0 1/23)	Plasmalyte	0	2207808	2	68	4		1	3	123	98	23	50	91			30	50	52	43	37	355	3000	0		0	0	0	0					0		1	0	0	0	0			1.04	0.86	0.74	0.826923
532056	2519	21	2015-01-21	Plasmalyte	0	2197925	2	67	1		0	1	141	104	26	65	85			8	65	56	54	55	386	1000	0		0	0	0	0					0		1	0	0	0	0			0.861538	0.830769	0.846154	0.964286
531231	1774	22	2014-12-22	Plasmalyte	0	2194061	1	60	1		0	0	136	94	30	119	57			5	119	66	80	78	300	1000	0		0	0	0	0					0		1	0	0	0	0			0.554622	0.672269	0.655462	1.21212
530979	1533	23	2014-12-15	Plasmalyte	0	069496	1	57	1		0	2	138	99	26	108	64			21	108	118	109	95	320	2000	0		0	0	0	0					0		1	0	0	0	0			1.09259	1.00926	0.87963	0.923729
530869	1439	24	2014-12-11	Plasmalyte	0	643884	1	77	1		1	4	108	103	24	208	25			13	208	296	274	327	344	2000	0		0	0	0	0				4	1		0	0	0	0	1			1.42308	1.31731	1.57212	0.925676
531636	2167	25	2015-01-08	Plasmalyte	0	2196870	1	71	1		0	1	147	103	32	89	74			5	89	92	71	76	380	2000	0		0	0	0	0					0		1	0	0	0	0			1.03371	0.797753	0.853933	0.771739
531866	2352	26	2015-01-15	Plasmalyte	0	539751	1	68	1		0	0	154	103	29	74	90			5	74	79	65	68	379	1000	0		0	0	0	0					0		1	0	0	0	0			1.06757	0.878378	0.918919	0.822785
532555	2971	27	2015-02-06	Plasmalyte	0	242642	1	64	1		0	0	142	102	28	85	82			6	85	95	115	98	393	1000	0		0	0	0	0					0		1	0	0	0	0			1.11765	1.35294	1.15294	1.21053
532238	2686	28	2015-01-27	Plasmalyte	0	2125265	1	74	1		0	0	135	100	28	89	72			7	89	87	70	68	372	2000	0		0	0	0	0					0		1	0	0	0	0			0.977528	0.786517	0.764045	0.804598
530744	1307	29	2014-12-08	Plasmalyte	0	630813	1	47	1		0	1	147	101	27	68	91			5	68	71	67	67	400	1200	0		0	0	0	0					0		1	0	0	0	0			1.04412	0.985294	0.985294	0.943662
531893	2362	30	2015-01-15	Plasmalyte	0	2194521	1	70	1		0	0	156	106	24	90	74			10	90	90	95	94	363	1000	0		0	0	0	0					0		1	0	0	0	0			1	1.05556	1.04444	1.05556
531094	1657	31	2014-12-18	Plasmalyte	0	811866	2	67	1		0	2	122	105	27	76				5	76	82	78	74	309	2000	0		0	0	0	0					0		1	0	0	0	0			1.07895	1.02632	0.973684	0.95122
531309	1912	32	2014-12-29	Plasmalyte	0	809761	1	67	1		0	2	129	103	25	104	64			7	104	177	187	193	314	2000	0		0	0	0	0					0		1	0	0	0	0			1.70192	1.79808	1.85577	1.0565
531280	1802	33	2014-12-23	Plasmalyte	0	2202755	1	53	1		0	0	127	102	27	80	91			5	80	73	131	116	430	1000	0		0	0	0	0					0		1	0	0	0	0			0.9125	1.6375	1.45	1.79452
532104	2561	34	2015-01-22	Plasmalyte	0	2131766	1	50	1		0	0	140	104	28	78	91			6	78	72	71	61	335	3500	0		0	0	0	0					0		1	0	0	0	0			0.923077	0.910256	0.782051	0.986111
531281	1822	35	2014-12-23	Plasmalyte	0	739188	2	73	1		0	0	143	102	30	72	71			7	72	67	77	80	313	2000	0		0	0	0	0					0		1	0	0	0	0			0.930556	1.06944	1.11111	1.14925
530903	1477	36	2014-12-12	Plasmalyte	0	2202744	2	67	1		1	4	99	97	28	127	37			16	127	107	85	91	336	2100	0		0	0	0	0					0		1	0	0	0	0			0.84252	0.669291	0.716535	0.794393
532475	2880	37	2015-02-03	Plasmalyte	0	2182703	1	88	1		0	3	165	100	27	114	49			22	114	142	137	139	432	2000	0		0	0	0	0					0		1	0	0	0	0			1.24561	1.20175	1.2193	0.964789
532304	2741	38	2015-01-29	Plasmalyte	0	2190990	1	63	1		0	4	152	107		92				7	92	92	140	116	435	3000	0		0	0	0	0					0		1	0	0	0	0			1	1.52174	1.26087	1.52174
532572	2989	39	2015-02-06	Plasmalyte	0	2203735	1	68	1		0	0	147	102	24	94	71			16	94	117	115	107	471	1000	0		0	0	0	0					0		1	0	0	0	0			1.24468	1.2234	1.1383	0.982906
532262	2729	40	2015-01-28	Plasmalyte	0	2191480	1	67	1		0	0	159	106	29	92	73			6	92	89	83	90	354	0	0		0	0	0	0					0		1	0	0	0	0			0.967391	0.902174	0.978261	0.932584
531980	2441	41	2015-01-19	Plasmalyte	0	H347050	1	68	1		0	0	160	104	28	100	66			5	100	84	83	84	329	1000	0		0	0	0	0					0		1	0	0	0	0			0.84	0.83	0.84	0.988095
531759	2284	42	2015-01-13	Plasmalyte	0	2200700	1	54	1		0	0	144	103	24	111	63			5	111	109	105	96	391	2000	0		0	0	0	0					0		1	0	0	0	0			0.981982	0.945946	0.864865	0.963303
532036	2496	43	2015-01-20	Plasmalyte	0	787640	1	69	1		0	2	145	101	22	129	48			5	129	118	110	119	375	1000	0		0	0	0	0					0		1	0	0	0	0			0.914729	0.852713	0.922481	0.932203
531420	1943	44	2014-12-30	Plasmalyte	0	2058774	2	39	1		1	0	138	101	28	74	88			11	74	80	61	58	480	1000	0		0	0	0	0					0		1	0	0	0	0			1.08108	0.824324	0.783784	0.7625
532364	2791	45	2015-01-30	Plasmalyte	0	2185435	1	79	1		1	3	158	104	16	96	64			3	96	147	157	136	407	2000	0		0	0	0	0					0		1	0	0	0	0			1.53125	1.63542	1.41667	1.06803
531563	2076	46	2015-01-05	Plasmalyte	0	2206344	2	70	1		1	1	131	100	20	66	83			7	66	62	62	66	422	1000	0		0	0	0	0					0		1	0	0	0	0			0.939394	0.939394	1	1
530745	1318	47	2014-12-08	Plasmalyte	0	685482	1	54	1		1	1	115	101	26	86	87			9	86	82	67	77	440	1000	0		0	0	0	0					0		1	0	0	0	0			0.953488	0.77907	0.895349	0.817073
532417	2834	48	2015-02-02	Plasmalyte	0	265226	1	50	1		1	1	147	101	20	94	80			15	94	81	80	99	360	1000	0		0	0	0	0					0		1	0	0	0	0			0.861702	0.851064	1.05319	0.987654
532419	2852	49	2015-02-02	Plasmalyte	0	2208538	1	73	1		1	2	137	105	23	101	63			16	101	102	102	109	387	1000	0		0	0	0	0					0		1	0	0	0	0			1.0099	1.0099	1.07921	1
532005	2475	50	2015-01-20	Plasmalyte	0	293462	1	70	1		1	1	155	102	24	71	90			9	71	65	62	61	395	2000	0		0	0	0	0					0		1	0	0	0	0			0.915493	0.873239	0.859155	0.953846
531019	1569	51	2014-12-16	Plasmalyte	0	2204190	2	67	1		1	2	124	101	23	86	59			13	86	81	67	69	350	400	0		0	0	0	0					0		1	0	0	0	0			0.94186	0.77907	0.802326	0.82716
531799	2294	52	2015-01-13	Plasmalyte	0	097836	1	50	1		0	1	145	100	24	63	91			11	63	65	89	69	428	1000	0		0	0	0	0					0		1	0	0	0	0			1.03175	1.4127	1.09524	1.36923
532512	2935	53	2015-02-05	Plasmalyte	0	090858	1	44	1		0	2	140	105	21	76	91			10	76	68	67	71	375	2000	0		0	0	0	0					0		1	0	0	0	0			0.894737	0.881579	0.934211	0.985294
531145	1700	54	2014-12-19	Plasmalyte	0	2186799	1	79	1		0	0	149	106	30	72				5	72	67	61	59	395	1000	0		0	0	0	0					0		1	0	0	0	0			0.930556	0.847222	0.819444	0.910448
531606	2144	55	2015-01-07	Plasmalyte	0	2206454	1	65	1		1	0	138	101	18	92	74			8	92	80	85	78	419	1000	0		0	0	0	0					0		1	0	0	0	0			0.869565	0.923913	0.847826	1.0625
531438	1970	56	2014-12-31	Plasmalyte	0	924201	2	63	1		1	4	125	98	27	94	55			8	94	82	93	101	356	3000	0		0	0	0	0					0		1	0	0	0	0			0.87234	0.989362	1.07447	1.13415
531683	2212	57	2015-01-09	Plasmalyte	0	2206885	1	70	1		1	4	78	105	20	363	14			17	363	238	201	210	465	1000	0		0	0	0	0					0		1	0	0	0	0			0.655647	0.553719	0.578512	0.844538
531830	2327	58	2015-01-14	Plasmalyte	0	2121367	1	43	1		0	0	150	104	25	74				7	74	71	72	72	330	2000	0		0	0	0	0					0		1	0	0	0	0			0.959459	0.972973	0.972973	1.01408
532467	2879	59	2015-02-03	Plasmalyte	0	791714	1	51	1		0	2	165			80				8	80	66	72	60	314	2000	0		0	0	0	0					0		1	0	0	0	0			0.825	0.9	0.75	1.09091
532217	2664	60	2015-01-27	Plasmalyte	0	H349178	2	76	1		1	7	129	101	29	117	39			40	117	148	131	124	320	1000	0		0	0	0	0					0		1	0	0	0	0			1.26496	1.11966	1.05983	0.885135
530868	1417	61	2014-12-11	Plasmalyte	0	2190524	1	86	1		0	1								15	0	97	131	87	325	2000	0		0	0	0	0					0		0	1	0	0	0			0	0	0	1.35052
530833	1404	62	2014-12-10	Plasmalyte	0	2178045	2	76	1		0	0	130				77			9	0	61	61	80	303	1000	0		0	0	0	0					0		0	1	0	0	0			0	0	0	1
532148	2592	63	2015-01-23	Plasmalyte	0	2202277	1	79	1		0	0	150	106	25	104				7	104	133	116	105	521	2000	0		0	0	0	0					0		1	0	0	0	0			1.27885	1.11538	1.00962	0.87218
530980	1548	64	2014-12-15	Plasmalyte	0	2194227	2	59	1		0	0	139	101	25	65				11	65	74	54	60	349	2000	0		0	0	0	0					0		1	0	0	0	0			1.13846	0.830769	0.923077	0.72973
532479	2914	65	2015-02-04	Plasmalyte	0	2201157	1	45	1		0	0	143	104		69				6	69	77	61	66	290	1000	0		0	0	0	0					0		1	0	0	0	0			1.11594	0.884058	0.956522	0.792208
531671	2200	66	2015-01-09	Plasmalyte	0	546054	1	79	1		0	1	134	103	24	117	50			5	117	124	109	111	272		0		0	0	0	0					0		1	0	0	0	0			1.05983	0.931624	0.948718	0.879032
530927	1493	67	2014-12-12	Plasmalyte	0	614981	1	70	1		0	2	154	106	22	128	48			7	128	123	122	116	344	1000	0		0	0	0	0					0		1	0	0	0	0			0.960938	0.953125	0.90625	0.99187
531093	1647	68	2014-12-18	Plasmalyte	0	211171	2	71	1		0	2	123	103		61				5	61	57	82	85	277	1000	0		0	0	0	0					0		1	0	0	0	0			0.934426	1.34426	1.39344	1.4386
531134	1685	69	2014-12-19	Plasmalyte	0	532327	1	76	1		0	4	122	100	24	124	48			8	124	184	233	228	267	1000	0		0	0	0	0					0		1	0	0	0	0			1.48387	1.87903	1.83871	1.2663
531981	2460	70	2015-01-19	Plasmalyte	0	2181160	1	75	1		0	0	145	101	28	96	66			9	96	95	120	98	250	1000	0		0	0	0	0					0		1	0	0	0	0			0.989583	1.25	1.02083	1.26316
532085	2540	71	2015-01-21	Plasmalyte	0	2180603	1	65	1		0	0	153	102	31	78	89			9	78	62	62	58	323	2000	0		0	0	0	0					0		1	0	0	0	0			0.794872	0.794872	0.74359	1
532525	2952	72	2015-02-05	Plasmalyte	0	2200713	1	85	1		0	0	92	103	24	78	78			7	78	69	66	72	396	900	0		0	0	0	0					0		1	0	0	0	0			0.884615	0.846154	0.923077	0.956522
531378	2641	73	2014-12-25	Plasmalyte	0	544425(D1 died)	1	85	1		0	3	116	102	25	100	59			2	100	147	0	0	655	2000	0		0	0	0	0					0		1	0	0	0	0			1.47	0	0	0
531876	2360	74	2015-01-15	Plasmalyte	0	851163	2	80	2		1	0	141	94	27	71	69			8	71	60	49	56	214	1000	0		0	0	0	0		2	3	4	1		0	0	0	0	1			0.84507	0.690141	0.788732	0.816667
531278	1826	75	2014-12-23	Plasmalyte	0	2001118	1	54	2		1	2	157	96	21	94	78			7	94	74	72	75	240	1000	0		0	0	0	0					0		1	0	0	0	0			0.787234	0.765957	0.797872	0.972973
531851	2342	76	2015-01-14	Plasmalyte	0	212304	2	59	5		0	1	129	99	24	64	91			2	64	55	64	62	173	1000	0		0	0	0	0				4	1		0	0	0	0	1			0.859375	1	0.96875	1.16364
532426	2857	77	2015-02-02	Plasmalyte	0	2194710	1	54	5		0	0	139	102	28	91	82			1	91				135	1000	1		1	1	1	1					0		0	1	0	0	0			0	0	0	0
531029	1574	78	2014-12-16	Plasmalyte	0	2188703	1	62	5		0	0	116	104	25	68	91			35	68	58	57	55	125	1000	0		0	0	0	0					0		1	0	0	0	0			0.852941	0.838235	0.808824	0.982759
532463	2885	79	2015-02-03	Plasmalyte	0	H343111	1	60	5		0	0	151	98	26	86	84			6	86	73	74	79	185	3000	0		0	0	0	0					0		1	0	0	0	0			0.848837	0.860465	0.918605	1.0137
531619	2041	80	2015-01-02	Plasmalyte	0	802654	1	67	5		1	4	83	83	23	664	7			16	664	686	528	642	225	2000	0		0	0	0	0					0		1	0	0	0	0			1.03313	0.795181	0.966867	0.769679
532257	2712	81	2015-01-28	Plasmalyte	0	086434	1	47	5		0	1	99	102	22	66	91			1	66				146	2000	1		1	1	1	1					0		0	1	0	0	0			0	0	0	0
530880	1451	82	2014-12-11	Plasmalyte	0	2203850	2	43	5		0	0	141	102	26	71	89			2	71	60			134	2000	0		0	1	1	1					0		0	0	1	0	0			0.84507	0	0	0
531058	1630	83	2014-12-17	Plasmalyte	0	2148986	1	36	5		1	0	118	95	22	57	91			41	57	63	56	53	140	1000	0		0	0	0	0				4	1		0	0	0	0	1			1.10526	0.982456	0.929825	0.888889
532464	2892	84	2015-02-03	Plasmalyte	0	171582	1	53	5		0	0	152	95	26	124	57			3	124	117			225	1000	0		0	1	1	1					0		0	0	1	0	0			0.943548	0	0	0
530758	1317	85	2014-12-08	Plasmalyte	0	794197	2	40	5		0	0	138	100	27	52	91			3	52	54	56	43	212	2000	0		0	0	0	0					0		1	0	0	0	0			1.03846	1.07692	0.826923	1.03704
531122	1656	86	2014-12-18	Plasmalyte	0	144652	1	62	5		0	1	145	108	22	159	39			3	159		161	136	165	2000	0		1	0	0	1					0		0	0	1	0	0			0	1.01258	0.855346	0
531689	2225	87	2015-01-10	Plasmalyte	0	478924	1	27	5		1	2	133	97	30	68	91			5	68	66	51	59	131	1000	0		0	0	0	0					0		1	0	0	0	0			0.970588	0.75	0.867647	0.772727
532147	2631	88	2015-01-23	Plasmalyte	0	160767	1	79	2		0	1	136	94	41	98	63			26	98	65	54	49	262	2000	0		0	0	0	0					0		1	0	0	0	0			0.663265	0.55102	0.5	0.830769
532246	2668	89	2015-01-27	Plasmalyte	0	798216	2	44	2		0	0	80	105	23	60	91			8	60	45	57	43	374	2000	0		0	0	0	0					0		1	0	0	0	0			0.75	0.95	0.716667	1.26667
530867	1463	90	2014-12-11	Plasmalyte	0	2203946	2	82	2		1	2	124	89	26	69	70			9	69	59	46	43	175	1000	0		0	0	0	0					0		1	0	0	0	0			0.855072	0.666667	0.623188	0.779661
531896	2365	91	2015-01-15	Plasmalyte	0	2128703	2	62	2		0	2	118	104	24	89	59			4	89	85	94	99	274	2000	0		0	0	0	0					0		1	0	0	0	0			0.955056	1.05618	1.11236	1.10588
530964	1521	92	2014-12-14	Plasmalyte	0	2204339	1	61	2		1	0	156	94	22	107	64			5	107	82	75	88	200	2500	0		0	0	0	0					0		1	0	0	0	0			0.766355	0.700935	0.82243	0.914634
531706	2235	93	2015-01-11	Plasmalyte	0	148384	2	72	2		1	0	163	102	22	101	48			12	101	131	103	81	173	2800	0		0	0	0	0					0		1	0	0	0	0			1.29703	1.0198	0.80198	0.78626
531033	1572	94	2014-12-16	Plasmalyte	0	2179514	1	70	2		0	6	133	99	25	69	91			9	69	70	66	64	210	1000	0		0	0	0	0					0		1	0	0	0	0			1.01449	0.956522	0.927536	0.942857
532559	2980	95	2015-02-06	Plasmalyte	0	2209574	1	64	2		1	0	76	94	25	39	91			16	39	44	37	35	163	2000	0		0	0	0	0					0		1	0	0	0	0			1.12821	0.948718	0.897436	0.840909
530976	1535	96	2014-12-15	Plasmalyte	0	2134287	1	42	2		0	0	153	91	25	52	91			19	52	44	44	46	165	1000	0		0	0	0	0					0		1	0	0	0	0			0.846154	0.846154	0.884615	1
531167	1724	97	2014-12-19	Plasmalyte	0	843153	2	85	2		1	0	127	85	25	58	80			9	58	51	41	36	202	2000	0		0	0	0	0					0		1	0	0	0	0			0.87931	0.706897	0.62069	0.803922
532118	2563	98	2015-01-22	Plasmalyte	0	2197577	1	78	2		0	3	126	100	30	83	77			5	83	84	87	0	246	1000	0		0	0	0	0					0		1	0	0	0	0			1.01205	1.04819	0	1.03571
531118	1665	99	2014-12-18	Plasmalyte	0	257607	2	69	2		1	2	96	89	21	53	91			15	53	56	45	48	160	2000	0		0	0	0	0					0		1	0	0	0	0			1.0566	0.849057	0.90566	0.803571
531308	1920	100	2014-12-29	Plasmalyte	0	2205752	2	40	5		1	0	143	99	23	80	88			3	80	67			120	2000	0		0	1	1	1					0		0	0	1	0	0			0.8375	0	0	0
531839	2325	101	2015-01-14	Plasmalyte	0	SS3422A	2	82	5		0	0	124	95	32	42	91			5	42	59	57	47	275	2200	0		0	0	0	0					0		1	0	0	0	0			1.40476	1.35714	1.11905	0.966102
531474	2033	102	2015-01-02	Plasmalyte	0	152817	1	80	5		1	0	118	100	24	75	82			8	75	69	75	71	130	2000	0		0	0	0	0					0		1	0	0	0	0			0.92	1	0.946667	1.08696
530776	1346	103	2014-12-09	Plasmalyte	0	2084306	2	67	5		1	1	134	96	22	89	57			4	89		57		159	1000	0		1	0	1	1					0		0	0	1	0	0			0	0.640449	0	0
531307	1913	104	2014-12-29	Plasmalyte	0	648810	2	40	5		1	0	141	104	20	75	86			2	75	66			135	1000	0		0	1	1	1					0		0	0	1	0	0			0.88	0	0	0
532244	2694	105	2015-01-27	Plasmalyte	0	364156	2	68	5		1	0	124	102	30	77	69			4	77	74			120	2000	0		0	1	1	1					0		0	0	1	0	0			0.961039	0	0	0
531035	1599	106	2014-12-16	Plasmalyte	0	084490	1	50	5		0	0	159	101	25	71	91			4	71	80	68	68	146	1000	0		0	0	0	0					0		1	0	0	0	0			1.12676	0.957746	0.957746	0.85
531174	1697	107	2014-12-19	Plasmalyte	0	769999	1	84	5		0	0	121	97	23	101	59			11	101	107			140	1000	0		0	1	1	1					0		0	0	0	1	0			1.05941	0	0	0
531404	1925	108	2014-12-29	Plasmalyte	0	H359997	2	38	5		0	0	114	103	28	52	91			4	52	58			125	1000	0		0	1	1	1					0		0	0	1	0	0			1.11538	0	0	0
531405	1932	109	2014-12-29	Plasmalyte	0	531391	2	45	5		1	0	120	100	25	63	91			5	63	51			125	1000	0		0	1	1	1					0		0	0	0	1	0			0.809524	0	0	0
531745	2268	110	2015-01-12	Plasmalyte	0	556326	2	36	5		1	0	138	103	26	52	91			5	52				130	2000	1		1	1	1	1					0		0	1	0	0	0			0	0	0	0
532517	2940	111	2015-02-05	Plasmalyte	0	2074377	1	67	5		0	0	139	102	25	75	91			1	75				125	1000	1		1	1	1	1					0		0	1	0	0	0			0	0	0	0
532524	2947	112	2015-02-05	Plasmalyte	0	339686	1	82	5		1	2	122	101	30	116	50			9	116	87	87	75	235	3000	0		0	0	0	0					0		1	0	0	0	0			0.75	0.75	0.646552	1
531009	1576	113	2014-12-16	Plasmalyte	0	193852	1	84	5		1	3	102	107	23	50	91			8	50	54	53	66	120	1000	0		0	0	0	0		0			0		1	0	0	0	0			1.08	1.06	1.32	0.981481
531016	1603	114	2014-12-16	Plasmalyte	0	500229	2	41	5		1	0	126	100	28	65	91			3	65	70			176	2000	0		0	1	1	1					0		0	0	1	0	0			1.07692	0	0	0
531605	2152	115	2015-01-07	Plasmalyte	0	2037009	2	23	5		1	0	121	104	27	73	91			3	73	59			121	2000	0		0	1	1	1					0		0	0	1	0	0			0.808219	0	0	0
532089	2544	116	2015-01-21	Plasmalyte	0	070455	1	76	5		0	0	132	102	26	88	72			1	88				182	2000	1		1	1	1	1					0		0	1	0	0	0			0	0	0	0
532269	2710	117	2015-01-28	Plasmalyte	0	2128183	2	63	5		0	0	149	101	24	89	59			2	89	86	83		137	1000	0		0	0	1	1					0		0	0	1	0	0			0.966292	0.932584	0	0.965116
530832	1413	118	2014-12-10	Plasmalyte	0	2203773	1	50	5		1	0	149	93	30	86	91			4	86	79	76	74	120	1000	0		0	0	0	0					0		1	0	0	0	0			0.918605	0.883721	0.860465	0.962025
531389	1881	119	2014-12-26	Plasmalyte	0	2205677	2	43	5		1	0	137	99	25	72	88			1	72	60			200	2000	0		0	1	1	1					0		0	0	1	0	0			0.833333	0	0	0
531418	1968	120	2014-12-30	Plasmalyte	0	2205837	1	65	5		1	0	146	94	31	75	89			3	75				125	2000	1		1	1	1	1					0		0	1	0	0	0			0	0	0	0
531702	2240	121	2015-01-11	Plasmalyte	0	630920	2	24	5		1	0	130	99	25	68	91			2	68				127	2000	1		1	1	1	1					0		0	1	0	0	0			0	0	0	0
532137	2594	122	2015-01-23	Plasmalyte	0	233136	2	54	5		0	0	140	102	25	76	77			4	76	74	74	77	152	2000	0		0	0	0	0				7	1		0	0	0	0	1			0.973684	0.973684	1.01316	1
531403	1934	123	2014-12-29	Plasmalyte	0	085384	2	85	5		0	0	83	100	25	55	82			9	55	54	49		149	2000	0		0	0	1	1					0		0	0	0	1	0			0.981818	0.890909	0	0.907407
532496	2924	124	2015-02-04	Plasmalyte	0	519134	2	35	5		1	0	130	100	25	59	91			3	59	52	53		184	2000	0		0	0	1	1					0		0	0	1	0	0			0.881356	0.898305	0	1.01923
531467	2013	125	2015-01-01	Plasmalyte	0	2206026	1	54	5		0	0	146	97	23	85	88			19	85	90	71	63	140	1000	0		0	0	0	0				6	1		0	0	0	0	1			1.05882	0.835294	0.741176	0.788889
530829	1396	126	2014-12-10	Plasmalyte	0	737817	1	60	5		1	0	145	99	27	75	91			3	75	70	64		142	2000	0		0	0	1	1					0		0	0	1	0	0			0.933333	0.853333	0	0.914286
530844	1406	127	2014-12-10	Plasmalyte	0	381717	2	65	5		1	0	139	101	28	70	78			3	70	57			138	1000	0		0	1	1	1					0		0	0	1	0	0			0.814286	0	0	0
531227	1783	128	2014-12-22	Plasmalyte	0	535229	1	77	5		1	4	118	100	25	113	53			7	113	108			156	2000	0		0	1	1	1					0		0	0	0	1	0			0.955752	0	0	0
531548	2084	129	2015-01-05	Plasmalyte	0	2206259	1	71	5		1	1	158	101	19	101	64			6	101	101	102	97	232	3000	0		0	0	0	0					0		1	0	0	0	0			1	1.0099	0.960396	1.0099
531625	2158	130	2015-01-07	Plasmalyte	0	2206229	2	57	5		1	0	127	103	25	68	85			7	68	61	68		142	2000	0		0	0	1	1					0		0	0	0	1	0			0.897059	1	0	1.11475
532120	2584	131	2015-01-22	Plasmalyte	0	2208052	1	35	5		0	0	146	97	29	79	91			3	79	79		87	193	1000	0		0	1	0	1				10	1		0	0	1	0	0			1	0	1.10127	0
532203	2659	132	2015-01-26	Plasmalyte	0	651832	2	30	5		1	0	130	104	24	83	81			2	83	84			130	1000	0		0	1	1	1					0		0	0	1	0	0			1.01205	0	0	0
531014	1575	133	2014-12-16	Plasmalyte	0	800138	2	66	5		1	0	124	103	26	76	70			4	76	76	72	72	213	2000	0		0	0	0	0				9	1		0	0	0	0	1			1	0.947368	0.947368	0.947368
531977	2468	134	2015-01-19	Plasmalyte	0	806965	2	36	5		1	0	122	102	23	57	91			2	57	61			125	1000	0		0	1	1	1					0		0	0	1	0	0			1.07018	0	0	0
530948	1517	135	2014-12-13	Plasmalyte	0	647431	2	33	5		1	0	123	106	22	67	91			6	67	68	56	56	125	1000	0		0	0	0	0					0		1	0	0	0	0			1.01493	0.835821	0.835821	0.823529
530967	1527	136	2014-12-14	Plasmalyte	0	H404958	1	44	5		1	0	142	102	27	81	91			4	81	63	77		140	2000	0		0	0	1	1					0		0	0	1	0	0			0.777778	0.950617	0	1.22222
531547	2077	137	2015-01-05	Plasmalyte	0	2206267	1	62	5		1	0	135	99	24	100	68			4	100	84	98	88	150	2000	0		0	0	0	0					0		1	0	0	0	0			0.84	0.98	0.88	1.16667
531267	1806	138	2014-12-23	Plasmalyte	0	2205322	1	60	5		1	1	146	96	25	81	89			2	81	69			120	2000	0		0	1	1	1					0		0	0	1	0	0			0.851852	0	0	0
531921	2394	139	2015-01-16	Plasmalyte	0	233978	1	45	5		1	0	170	97	23	112	68			5	112	95	93	95	190	2000	0		0	0	0	0		2	3	4	1		0	0	0	0	1			0.848214	0.830357	0.848214	0.978947
530859	1459	140	2014-12-11	Plasmalyte	0	2204004	2	27	5		1	0	145	103	24	74	91			1	74	69			128	1000	0		0	1	1	1					0		0	0	1	0	0			0.932432	0	0	0
531067	1609	141	2014-12-17	Plasmalyte	0	353651	2	69	2		1	0	106	106	27	63	87			13	63	47	46	52	325	2000	0		0	0	0	0					0		1	0	0	0	0			0.746032	0.730159	0.825397	0.978723
530780	1342	142	2014-12-09	Plasmalyte	0	262385	1	57	5		0	0								5	0	68	51	58	177	1000	0		0	0	0	0			3	4	1		0	1	0	0	0			0	0	0	0.75
532503	2925	143	2015-02-04	Plasmalyte	0	595517	2	82	5		0	0	138	101	29	64	77			1	64				125		1		1	1	1	1					0		0	1	0	0	0			0	0	0	0
531397	1887	144	2014-12-26	Plasmalyte	0	232676	2	35	5		1	0	145	104	24	46	91			5	46	38	37	48	165	1000	0		0	0	0	0					0		1	0	0	0	0			0.826087	0.804348	1.04348	0.973684
532526	2960	145	2015-02-05	Plasmalyte	0	2209717	1	35	5		1	0	149	94	29	60	91			6	60	52			165	2000	0		0	1	1	1					0		0	0	0	1	0			0.866667	0	0	0
531530	2122	146	2015-01-06	Plasmalyte	0	252016	1	49	5		1	1	128	102	28	79	91			7	79	67			145	1000	0		0	1	1	1					0		0	0	0	1	0			0.848101	0	0	0
530942	1496	147	2014-12-12	Plasmalyte	0	2188462	1	94	3		1	6	102	101	24	51	86			33	51	60	57	64	175	2000	0		0	0	0	0					0		1	0	0	0	0			1.17647	1.11765	1.2549	0.95
530941	1485	148	2014-12-12	Plasmalyte	0	2145131	1	91	3		1	2	111	97	27	71	77			33	71	85	87	73	161	1000	0		0	0	0	0					0		1	0	0	0	0			1.19718	1.22535	1.02817	1.02353
531967	2440	149	2015/1/18(overnight D0 1/19)	Plasmalyte	0	2207727	2	29	2		1	1	132	105	22	55	91			8	55	54	47	48	175	1000	0		0	0	0	0					0		1	0	0	0	0			0.981818	0.854545	0.872727	0.87037
531841	2328	150	2015-01-14	Plasmalyte	0	2206807	2	19	5		0	2	88	99	25	53	91			3	53	45	38	46	174	2000	0		0	0	0	0					0		1	0	0	0	0			0.849057	0.716981	0.867925	0.844444
531025	1592	151	2014-12-16	Plasmalyte	0	923293	1	67	5		0	0	161	101	27	68	91			2	68	70			135	2000	0		0	1	1	1					0		0	0	1	0	0			1.02941	0	0	0
530913	1471	152	2014-12-12	Plasmalyte	0	857315	1	61	5		0	1	145	97	24	89	80			5	89				177	1000	1		1	1	1	1					0		0	1	0	0	0			0	0	0	0
531842	2333	153	2015-01-14	Plasmalyte	0	814213	1	75	5		0	0	161	97	27	88	74			1	88				154	1000	1		1	1	1	1					0		0	1	0	0	0			0	0	0	0
531226	1769	154	2014-12-22	Plasmalyte	0	329707	2	83	5		1	0	124	98	21	76	63			22	76	60	63	62	200	2000	0		0	0	0	0				7	1		0	0	0	0	1			0.789474	0.828947	0.815789	1.05
532401	2824	155	2015-02-01	Plasmalyte	0	637466	1	74	5		1	6	81	106	27	325	15			62	325	202	168	134	175		0		0	0	0	0					0		1	0	0	0	0			0.621538	0.516923	0.412308	0.831683
532082	2551	156	2015-01-21	Plasmalyte	0	2208124	1	25	5		1	0	163	102	26	88	91			8	88	79	96	84	265	3000	0		0	0	0	0			3	4	1		0	0	0	0	1			0.897727	1.09091	0.954545	1.21519
531568	2071	157	2015-01-04	Plasmalyte	0	2206351	1	53	5		1	1	149	107	24	107				12	107	95	103	94	220	2000	0		0	0	0	0					0		1	0	0	0	0			0.88785	0.962617	0.878505	1.08421
532214	2667	158	2015-01-27	Plasmalyte	0	2208674	1	24	5		1	0	142	99	23	57	91			9	57	52		56	201	2000	0		0	1	0	1				7	1		0	0	0	1	0			0.912281	0	0.982456	0
530831	1405	159	2014-12-10	Plasmalyte	0	2058642	1	76	5		1	3	124	94	30	161	35			24	161	162	247	379	150	1000	0		0	0	0	0					0		1	0	0	0	0			1.00621	1.53416	2.35404	1.52469
531603	2153	160	2015-01-07	Plasmalyte	0	477904	2	26	5		1	0	160	91	22	81	87			1	81	51			122	1000	0		0	1	1	1					0		0	0	1	0	0			0.62963	0	0	0
531432	2010	161	2014-12-31	Plasmalyte	0	385159	1	75	5		0	5	105	110	15	230	23			9	230	201	183	159	173	1000	0		0	0	0	0					0		1	0	0	0	0			0.873913	0.795652	0.691304	0.910448
532172	2614	162	2015-01-23	Plasmalyte	0	2063973	1	59	5		0	6	99	96	26	80	91			46	80	81	58	69	195	2000	0		0	0	0	0					0		1	0	0	0	0			1.0125	0.725	0.8625	0.716049
530865	1460	163	2014-12-11	Plasmalyte	0	312706	1	49	3		1	1	120	103	26	55	91			20	55	45	39	49	174	1000	0		0	0	0	0					0		1	0	0	0	0			0.818182	0.709091	0.890909	0.866667
532225	2679	164	2015-01-27	Plasmalyte	0	191656	2	54	5		1	2	103	107	25	49	91			129	49	52	49	50	167	1000	0		0	0	0	0					0		1	0	0	0	0			1.06122	1	1.02041	0.942308
531222	1800	165	2014-12-22	Plasmalyte	0	267901	1	56	5		1	0	148	106	25	86	86			1	86			90	167	1000	0		1	1	0	1				5	1		0	0	1	0	0			0	0	1.04651	0
531699	2232	166	2015-01-10	Plasmalyte	0	2207017	1	23	5		1	0								1					250		1		1	1	1	1					0		0	1	0	0	0			0	0	0	0
531755	2274	167	2015-01-12	Plasmalyte	0	089481	1	62	5		0	2	119	102	24	45	91			113	45		42	49	156	1000	0		1	0	0	1			4	9	1		0	0	0	1	0			0	0.933333	1.08889	0
532175	2621	168	2015-01-23	Plasmalyte	0	031060	1	62	5		0	0	161	99	27	81	88			2	81				147	2000	1		1	1	1	1					0		0	1	0	0	0			0	0	0	0
531647	2183	169	2015-01-08	Plasmalyte	0	2206771	1	22	5		1	0								1					135	1000	1		1	1	1	1					0		0	1	0	0	0			0	0	0	0
531757	2266	170	2015-01-12	Plasmalyte	0	214930	2	59	5		0	7	151	99	26	60	91			1	60		62	62	228	2000	0		1	0	0	1			3	4	1		0	0	1	0	0			0	1.03333	1.03333	0
531785	2296	171	2015-01-13	Plasmalyte	0	882272	1	15	5		0	2	147	101	26	66				2	66			62	315	2000	0		1	1	0	1				7	1		0	0	1	0	0			0	0	0.939394	0
531110	1668	172	2014-12-18	Plasmalyte	0	2086281	2	60	5		0	0	111	101	24	94	56			1	94				222	1000	1		1	1	1	1					0		0	1	0	0	0			0	0	0	0
530755	1335	173	2014-12-08	Plasmalyte	0	2061164	2	47	5		0	2								1				75	125	2000	0		1	1	0	1				6	1		0	1	0	0	0			0	0	0	0
530991	1554	174	2014-12-15	Plasmalyte	0	374599	1	75	5		1	6	90	99	24	147	39			42	147	196	223	158	314	1000	0		0	0	0	0					0		1	0	0	0	0			1.33333	1.51701	1.07483	1.13776
531015	1590	175	2014-12-16	Plasmalyte	0	525715	2	70	5		0	0	129	100	27	72	90			1	72				253	2000	1		1	1	1	1					0		0	1	0	0	0			0	0	0	0
531242	1776	176	2014-12-22	Plasmalyte	0	006290	1	62	5		0	1	145	101	23	92	76			1	92				252	2000	1		1	1	1	1					0		0	1	0	0	0			0	0	0	0
531685	2208	177	2015-01-09	Plasmalyte	0	173652	1	65	5		0	3	110	99	24	77	91			3	77	86		84	215	1000	0		0	1	0	1					0		0	0	1	0	0			1.11688	0	1.09091	0
531891	2372	178	2015-01-15	Plasmalyte	0	589132	2	32	5		0	0	154	106	26	72	91			1	72	59			220	2000	0		0	1	1	1					0		0	0	1	0	0			0.819444	0	0	0
532136	2597	179	2015-01-23	Plasmalyte	0	2204693	2	66	5		0	1	149	101	22	73	74			1	73	77			243		0		0	1	1	1					0		0	0	1	0	0			1.05479	0	0	0
531006	1536	180	2014-12-15	Plasmalyte	0	485004	2	77	5		0	2	105	96	33	67	76			53	67	86	68	60	727	2000	0		0	0	0	0					0		1	0	0	0	0			1.28358	1.01493	0.895522	0.790698
531128	1671	181	2014-12-18	Plasmalyte	0	859615	1	56	5		0	2	147	102	28	86	86			25	86	99	89	57	325	2000	0		0	0	0	0					0		1	0	0	0	0			1.15116	1.03488	0.662791	0.89899
532044	2503	182	2015-01-20	Plasmalyte	0	2177868	2	40	5		0	1	121	100	26	47	91			2	47	48	46		250	1000	0		0	0	1	1					0		0	0	1	0	0			1.02128	0.978723	0	0.958333
530799	1340	183	2014-12-09	Plasmalyte	0	2149474	2	54	5		0	0		106	24	52	91			6	52	49	38		401	2000	0		0	0	1	1					0		0	0	0	1	0			0.942308	0.730769	0	0.77551
530928	1468	184	2014-12-12	Plasmalyte	0	838739	1	76	5		0	8	109	97	26	151	38			16	151	137	105	99	309	2000	0		0	0	0	0					0		1	0	0	0	0			0.907285	0.695364	0.655629	0.766423
531989	2461	185	2015-01-19	Plasmalyte	0	874400	2	75	5		0	0	122	101	26	66	78			1	66				123	1000	1		1	1	1	1					0		0	1	0	0	0			0	0	0	0
530797	1357	186	2014-12-09	Plasmalyte	0	2188095	2	46	5		0	0	135	103	26	61	91			1	61				134	1000	1		1	1	1	1					0		0	1	0	0	0			0	0	0	0
531872	2366	187	2015-01-15	Plasmalyte	0	2054935	2	46	5		0	0	133	103	28	55	91			1	55				133	1000	1		1	1	1	1					0		0	1	0	0	0			0	0	0	0
531990	2466	188	2015-01-19	Plasmalyte	0	525457	1	19	5		0	2								1		66		77	135	1000	0		0	1	0	1				8	1		0	1	0	0	0			0	0	0	0
532278	2715	189	2015-01-28	Plasmalyte	0	820403	1	75	5		0	0	145	95	28	48	91			2	48				133	1000	1		1	1	1	1					0		0	1	0	0	0			0	0	0	0
531275	1824	190	2014-12-23	Plasmalyte	0	285351	1	70	5		0	3	148	104	27	71	91			1	71				219	2000	1		1	1	1	1					0		0	1	0	0	0			0	0	0	0
531072	1617	191	2014-12-17	Plasmalyte	0	079950	1	88	5		0	6	136	97	30	71	79			4	71	79	76	76	219	2000	0		0	0	0	0				4	1		0	0	0	0	1			1.11268	1.07042	1.07042	0.962025
532578	2977	192	2015-02-06	Plasmalyte	0	H323494	1	65	5		0	6	141	88	27	43	91			28	43	57	41	36	759	8000	0		0	0	0	0					0		1	0	0	0	0			1.32558	0.953488	0.837209	0.719298
530754	1323	193	2014-12-08	Plasmalyte	0	585001	2	72	5		0	0	133	99	27	75	68			1	75				148	1000	1		1	1	1	1					0		0	1	0	0	0			0	0	0	0
531103	1653	194	2014-12-18	Plasmalyte	0	2201935	2	65	5		0	2	104	99	28	43	91			4	43			46	200	2000	0		1	1	0	1				9	1		0	0	1	0	0			0	0	1.06977	0
532427	2866	195	2015-02-02	Plasmalyte	0	768299	2	36	5		0	0	132	103	28	62	91			1	62				159	2000	1		1	1	1	1					0		0	1	0	0	0			0	0	0	0
532318	2764	196	2015-01-29	Plasmalyte	0	2182733	1	60	5		0	2	122	100	29	106	64			1	106				164	2000	1		1	1	1	1					0		0	1	0	0	0			0	0	0	0
531684	2201	197	2015-01-09	Plasmalyte	0	007752	1	58	5		0	2	150	93	26	80	91			23	80	66	69	70	897	10000	0		0	0	0	0					0		1	0	0	0	0			0.825	0.8625	0.875	1.04545
532428	2836	198	2015-02-02	Plasmalyte	0	2204513	2	61	2		0	6	135	103	27	72	77			4	72	59	55	49	255	1500	0		0	0	0	0					0		1	0	0	0	0			0.819444	0.763889	0.680556	0.932203
532429	2851	199	2015-02-02	Plasmalyte	0	762244	1	61	2		0	6	149	104	23	68	91			6	68	69	59	55	315	2000	0		0	0	0	0					0		1	0	0	0	0			1.01471	0.867647	0.808824	0.855072
531289	1804	200	2014-12-23	Plasmalyte	0	2198947	1	32	2		0	3	162	100	28	83	91			8	83	87	66	58	216	2000	0		0	0	0	0					0		1	0	0	0	0			1.04819	0.795181	0.698795	0.758621
531235	1768	201	2014-12-22	Plasmalyte	0	2203917	1	77	2		1	7	117	93	28	80	82			17	80	80	81	59	375	3000	0		0	0	0	0					0		1	0	0	0	0			1	1.0125	0.7375	1.0125
530803	1356	202	2014-12-09	Plasmalyte	0	2105543	1	67	2		0	2	125	95	18	643	7			9	643	520	406	459	147	0	0		0	0	0	0					0		1	0	0	0	0			0.808709	0.631415	0.713841	0.780769
531834	2337	203	2015-01-14	Plasmalyte	0	2187975	2	63	2		1	3	92	96	20	383	10			37	383	357	266	333	250	2000	0		0	0	0	0					0		1	0	0	0	0			0.932115	0.694517	0.869452	0.745098
531351	1845	204	2014-12-24	Plasmalyte	0	697698	2	82	2		1	7	99	107	23	71	67			21	71	61	55	60	172	1500	0		0	0	0	0					0		1	0	0	0	0			0.859155	0.774648	0.84507	0.901639
531807	2285	205	2015-01-13	Plasmalyte	0	716923	1	46	2		0	2	97	105	25	83	91			7	83	103	96	84	235	2000	0		0	0	0	0					0		1	0	0	0	0			1.24096	1.15663	1.01205	0.932039
531792	2293	206	2015-01-13	Plasmalyte	0	311585	2	65	2		0	3	126	100	27	84	63			21	84	76	76	82	305	5000	0		0	0	0	0					0		1	0	0	0	0			0.904762	0.904762	0.97619	1
531180	1728	207	2014-12-20	Plasmalyte	0	524128	1	68	2		1	1	96	98	20	70	91			9	70	74	61	68	167	3000	0		0	0	0	0					0		1	0	0	0	0			1.05714	0.871429	0.971429	0.824324
532582	3001	208	2015-02-06	Plasmalyte	0	2137784	1	34	2		1	1	95	104	24	54	91			16	54	54	45	48	177	2000	0		0	0	0	0					0		1	0	0	0	0			1	0.833333	0.888889	0.833333
531392	1888	209	2014-12-26	Plasmalyte	0	301714	1	36	2		1	0	140	99	33	81	91			12	81	85	81	73	154	2000	0		0	0	0	0					0		1	0	0	0	0			1.04938	1	0.901235	0.952941
531771	2288	210	2015-01-13	Plasmalyte	0	757772	2	69	2		0	0	110	103	21	102	48			6	102	91	74	63	252	2000	0		0	0	0	0					0		1	0	0	0	0			0.892157	0.72549	0.617647	0.813187
532532	2938	211	2015-02-05	Plasmalyte	0	2129681	2	61	2		0	2	137	100	28	59	91			5	59	53	55	55	340	2000	0		0	0	0	0		2	3	4	1		0	0	0	0	1			0.898305	0.932203	0.932203	1.03774
532109	2588	212	2015-01-22	Plasmalyte	0	510873	1	76	2		1	7	137	102	25	78	83			11	78	80	85	87	290	3000	0		0	0	0	0					0		1	0	0	0	0			1.02564	1.08974	1.11538	1.0625
532018	2483	213	2015-01-20	Plasmalyte	0	184648	1	73	2		0	3	146	98	27	82	80			10	82	124	96	98	235	3000	0		0	0	0	0					0		1	0	0	0	0			1.5122	1.17073	1.19512	0.774194
531150	1687	214	2014-12-19	Plasmalyte	0	734308	2	72	2		0	0	141	99	27	78	64			4	78	74	72	56	317	4000	0		0	0	0	0					0		1	0	0	0	0			0.948718	0.923077	0.717949	0.972973
531168	1710	215	2014-12-19	Plasmalyte	0	H330879	1	75	2		0	2	134	101	27	74	85			5	74	89	94	76	165	1000	0		0	0	0	0					0		1	0	0	0	0			1.2027	1.27027	1.02703	1.05618
532577	2976	216	2015-02-06	Plasmalyte	0	733777	1	57	2		0	6	138	101	27	73	91			8	73	79	74	66	330	2000	0		0	0	0	0					0		1	0	0	0	0			1.08219	1.0137	0.90411	0.936709
530930	1500	217	2014-12-12	Plasmalyte	0	2198763	1	53	5		0	0	148	100	23	82	91			1	82				120	2000	1		1	1	1	1					0		0	1	0	0	0			0	0	0	0
531687	2215	218	2015-01-09	Plasmalyte	0	2206401	2	46	5		0	0								1					235	1000	1		1	1	1	1					0		0	1	0	0	0			0	0	0	0
530983	1544	219	2014-12-15	Plasmalyte	0	2002122	2	31	5		0	0	132	100	24	58	91			1	58				130	2000	1		1	1	1	1					0		0	1	0	0	0			0	0	0	0
532166	2627	220	2015-01-23	Plasmalyte	0	2155282	2	40	5		0	0	136	98	29	43	91			1	43				165	2000	1		1	1	1	1					0		0	1	0	0	0			0	0	0	0
532149	2607	221	2015-01-23	Plasmalyte	0	2065092	1	22	5		0	0	102	27	54	91	91			3	91	55			202	2000	0		0	1	1	1					0		0	0	1	0	0			0.604396	0	0	0
532392	2825	222	2015-02-01	Plasmalyte	0	2209241	1	44	5		1	1	160	111	20	80	91			31	80	63	48	39	275	2950	0		0	0	0	0					0		1	0	0	0	0			0.7875	0.6	0.4875	0.761905
532476	2905	223	2015-02-04	Plasmalyte	0	2204798	1	25	5		0	0	164	102	28	86	91			3	86	70			250	2000	0		0	1	1	1					0		0	0	1	0	0			0.813953	0	0	0
531487	2045	224	2015-01-03	Plasmalyte	0	670079	1	68	5		0	13	112	99	21	109	59			6	109	108	87	101	173	2000	0		0	0	0	0			5	10	1		0	0	0	0	1			0.990826	0.798165	0.926606	0.805556
530737	1316	225	2014-12-08	Plasmalyte	0	924644	1	74	5		0	1	149	105	28	96	66			2	96	78			219	1000	0		0	1	1	1					0		0	0	1	0	0			0.8125	0	0	0
532568	2991	226	2015-02-06	Plasmalyte	0	2209678	1	78	5		0	2	166	95	28	89	71			4	89	81			137	1000	0		0	1	1	1					0		0	0	1	0	0			0.910112	0	0	0
532403	2848	227	2015-02-02	Plasmalyte	0	2207826	1	49	5		1	0	136	103	24	77	91			4	77	72	79	75	137	1000	0		0	0	0	0					0		1	0	0	0	0			0.935065	1.02597	0.974026	1.09722
531527	2111	228	2015-01-06	Plasmalyte	0	2205239	1	32	5		0	0	163	102	23	70	91			6	70	57	51	46	465	2000	0		0	0	0	0					0		1	0	0	0	0			0.814286	0.728571	0.657143	0.894737
531920	2408	229	2015-01-16	Plasmalyte	0	464906	1	27	5		0	2	163	101	28	93	91			4	93	79			250	2000	0		0	1	1	1					0		0	0	1	0	0			0.849462	0	0	0
530825	1378	230	2014-12-10	Plasmalyte	0	512255	1	45	5		1	2	128	92	26	124	59			4	124	65			345	2000	0		0	1	1	1					0		0	0	1	0	0			0.524194	0	0	0
530789	1352	231	2014-12-09	Plasmalyte	0	2198371	2	49	5		0	1	140	89	24	61	91			2	61	35	53	57	284	2000	0		0	0	0	0					0		1	0	0	0	0			0.57377	0.868852	0.934426	1.51429
532402	2841	232	2015-02-02	Plasmalyte	0	518781	1	40	5		1	2	154	103	23	68	91			5	68	58	68		130	1000	0		0	0	1	1					0		0	0	0	1	0			0.852941	1	0	1.17241
531471	2039	233	2015-01-02	Plasmalyte	0	2202391	1	31	5		1	3	97	103	24	81	91			52	81	90	89	83	190	2000	0		0	0	0	0					0		1	0	0	0	0			1.11111	1.09877	1.02469	0.988889
532176	2626	234	2015-01-23	Plasmalyte	0	2115519	1	46	5		1	0	151	101	24	73	91			9	73	75			165	1000	0		0	1	1	1					0		0	0	0	1	0			1.0274	0	0	0
532213	2689	235	2015-01-27	Plasmalyte	0	751250	1	66	5		1	6	149	93	24	86	80			2	86	65			175	1000	0		0	1	1	1					0		0	0	1	0	0			0.755814	0	0	0
531867	2359	236	2015-01-15	Plasmalyte	0	2173769	1	42	5		0	2	153	96	28	97	82			3	97	77	63		149	1100	0		0	0	1	1					0		0	0	1	0	0			0.793814	0.649485	0	0.818182
532070	2557	237	2015-01-21	Plasmalyte	0	214185	1	72	5		1	4	151	96	23	122	50			9	122	139	112	87	140	1000	0		0	0	0	0					0		1	0	0	0	0			1.13934	0.918033	0.713115	0.805755
532190	2651	238	2015-01-25	Plasmalyte	0	373410(overnight)	1	64	5		0	2	131	97	17	41	91			16	41	33	38	35	228	1200	0		0	0	0	0					0		1	0	0	0	0			0.804878	0.926829	0.853659	1.15152
532307	2751	239	2015-01-29	Plasmalyte	0	2205732	2	59	5		0	0	129	104	27	74	76			8	74	71	79	71	480	2000	0		0	0	0	0					0		1	0	0	0	0			0.959459	1.06757	0.959459	1.11268
530872	1433	240	2014-12-11	Plasmalyte	0	H305616	2	76	5		1	4	118	88	20	260	15			11	260	151	63	62	165	1000	0		0	0	0	0					0		1	0	0	0	0			0.580769	0.242308	0.238462	0.417219
532413	2859	241	2015-02-02	Plasmalyte	0	H338145	1	73	5		1	6	123	100	22	115	54			10	115	99	110	102	139	2000	0		0	0	0	0					0		1	0	0	0	0			0.86087	0.956522	0.886957	1.11111
530858	1441	242	2014-12-11	Plasmalyte	0	2131389	1	65	5		1	2	127	103	26	63	91			10	63	53			228	2000	0		0	1	1	1					0		0	0	0	1	0			0.84127	0	0	0
532522	2955	243	2015-02-05	Plasmalyte	0	2104694	2	51	5		1	6	156	99	24	59	91			5	59	48	50	58	275	3000	0		0	0	0	0					0		1	0	0	0	0			0.813559	0.847458	0.983051	1.04167
532067	2521	244	2015-01-21	Plasmalyte	0	2106765	2	48	5		0	2	120	95	21	53	91			9	53	35	45	45	357	3000	0		0	0	0	0				8	1		0	0	0	0	1			0.660377	0.849057	0.849057	1.28571
531380	1872	245	2014-12-25	Plasmalyte	0	509333	2	74	5		1	0	114	103	24	79	64			4	79	68	71		155	1000	0		0	0	1	1					0		0	0	1	0	0			0.860759	0.898734	0	1.04412
530920	1494	246	2014-12-12	Plasmalyte	0	2157717	1	64	5		0	6	116	102	30	123	52			3	123	105			177	1000	0		0	1	1	1					0		0	0	1	0	0			0.853659	0	0	0
531099	1654	247	2014-12-18	Plasmalyte	0	2195898	1	9	5		0	0								1					155	200	1		1	1	1	1					0		0	1	0	0	0			0	0	0	0
532236	2700	248	2015-01-27	Plasmalyte	0	2208175	2	42	5		1	0	149	99	20	56	91			2	56	48			135	1000	0		0	1	1	1					0		0	0	1	0	0			0.857143	0	0	0
531091	1651	249	2014-12-18	Plasmalyte	0	826686	2	75	5		0	0	125	102	26	40	91			4	40	28			135	1000	0		0	1	1	1					0		0	0	1	0	0			0.7	0	0	0
532133	1403	250	2014-12-10	Plasmalyte	0	2197592	2	90	5		0	0	109	96	26	86	51			8	86	70	70		340	2000	0		0	0	1	1					0		0	0	0	1	0			0.813953	0.813953	0	1
531720	2264	251	2015-01-12	Plasmalyte	0	361901	1	66	5		0	7	105	95	20	89	76			20	89	77	69	62	134	2000	0		0	0	0	0			3	5	1		0	0	0	0	1			0.865169	0.775281	0.696629	0.896104
532098	2562	252	2015-01-22	Plasmalyte	0	2207905	1	81	5		1	1	139	100	26	71	83			9	71	79	77	60	125	1500	0		0	0	0	0			1		1		0	0	0	0	1			1.11268	1.08451	0.84507	0.974684
530857	1418	253	2014-12-11	Plasmalyte	0	883482	1	29	5		1	3	165	97	30	61	91			20	61	49		48	332	2000	0		0	1	0	1				5	1		0	0	0	1	0			0.803279	0	0.786885	0
531306	1918	254	2014-12-29	Plasmalyte	0	400022	1	45	5		1	6	118	100	22	95	82			3	95	95	103		208	2000	0		0	0	1	1					0		0	0	1	0	0			1	1.08421	0	1.08421
530972	1547	255	2014-12-15	Plasmalyte	0	581879	1	65	5		1	2	150	104	26	84	83			5	84	97			210	1000	0		0	1	1	1					0		0	0	0	1	0			1.15476	0	0	0
531782	2297	256	2015-01-13	Plasmalyte	0	129513	2	81	5		1	3	124	102	28	106	42			11	106	90	91	92	207	1000	0		0	0	0	0			3	7	1		0	0	0	0	1			0.849057	0.858491	0.867925	1.01111
532029	2505	257	2015-01-20	Plasmalyte	0	2207792	1	69	5		1	0	139	102	24	117	54			5	117	108			292	2000	0		0	1	1	1					0		0	0	0	1	0			0.923077	0	0	0
532444	2884	258	2015-02-03	Plasmalyte	0	221912	2	54	5		1	2	151	100	30	79	73			4	79	71	64	58	237	1000	0		0	0	0	0					0		1	0	0	0	0			0.898734	0.810127	0.734177	0.901408
532477	2910	259	2015-02-04	Plasmalyte	0	617388	1	72	5		1	2	126	97	25	67	91			13	67	70	60		235	1000	0		0	0	1	1					0		0	0	0	1	0			1.04478	0.895522	0	0.857143
531870	2380	260	2015-01-15	Plasmalyte	0	H355688	1	55	5		1	3								12	0	57	53	46	179	1000	0		0	0	0	0					0		0	1	0	0	0			0	0	0	0.929825
530792	1363	261	2014-12-09	Plasmalyte	0	2194911	1	81	5		1	4	130	100	24	110	54			7	110	89	75	80	173	1000	0		0	0	0	0					0		1	0	0	0	0			0.809091	0.681818	0.727273	0.842697
530971	1534	262	2014-12-15	Plasmalyte	0	2172174	1	44	5		0	1	143	101	29	79	91			3	79	74	74		202	1000	0		0	0	1	1					0		0	0	1	0	0			0.936709	0.936709	0	1
531490	1967	263	2014-12-30	Plasmalyte	0	2206002	2	40	5		1	1	133	97	22	65	91			15	65	52	44	53	174	1000	0		0	0	0	0					0		1	0	0	0	0			0.8	0.676923	0.815385	0.846154
531347	1907	264	2014-12-28	Plasmalyte	0	2205732	2	59	5		0	1	134	100	22	62	91			8	62	57		60	230	2000	0		0	1	0	1				4	1		0	0	0	1	0			0.919355	0	0.967742	0
531514	2023	265	2015-01-02	Plasmalyte	0	508633	2	21	5		1	1	123	102	22	65	91			14	65	55	41	43	230	1000	0		0	0	0	0		3	6	7	1		0	0	0	0	1			0.846154	0.630769	0.661538	0.745455
531002	1564	266	2014-12-15	Plasmalyte	0	624531	2	81	5		1	3	142	101	28	80	60			16	80	93	75	82	163	1000	0		0	0	0	0					0		1	0	0	0	0			1.1625	0.9375	1.025	0.806452
531868	2044	267	2015-01-02	Plasmalyte	0	832713	1	80	5		1	1	145	101	21	50	91			31	50	54	48	56	150	1000	0		0	0	0	0					0		1	0	0	0	0			1.08	0.96	1.12	0.888889
532432	2861	268	2015-02-02	Plasmalyte	0	375620	1	51	5		1	2	125	92	23	890	5			7	890	759	620	648	144	1000	0		0	0	0	0					0		1	0	0	0	0			0.852809	0.696629	0.72809	0.816864
531632	2179	269	2015-01-08	Plasmalyte	0	2206737	2	74	5		1	2	122	85	27	90	54			9	90	82	88	82	194	1000	0		0	0	0	0					0		1	0	0	0	0			0.911111	0.977778	0.911111	1.07317
531379	1870	270	2014-12-25	Plasmalyte	0	096144	1	82	5		0	1	132	100	25	115	50			5	115		96		173	1000	0		1	0	1	1					0		0	0	0	1	0			0	0.834783	0	0
532265	2725	271	2015-01-28	Plasmalyte	0	CV54883	2	69	5		1	3	133	104	24	61	89			6	61	56	54		122	2000	0		0	0	1	1					0		0	0	0	1	0			0.918033	0.885246	0	0.964286
532521	2937	272	2015-02-05	Plasmalyte	0	2195292	2	57	5		0	0	131	104	29	50	91			5	50	54	53	51	274	1500	0		0	0	0	0					0		1	0	0	0	0			1.08	1.06	1.02	0.981481
531408	1949	273	2014-12-30	Plasmalyte	0	142675	2	75	5		1	1	111	100	26	47	91			28	47	43	58	45	135	1000	0		0	0	0	0					0		1	0	0	0	0			0.914894	1.23404	0.957447	1.34884
531529	2133	274	2015-01-06	Plasmalyte	0	678183	1	68	5		1	0	129	99	26	56	91			3	56	56	58	60	149	1000	0		0	0	0	0		2	3	4	1		0	0	0	0	1			1	1.03571	1.07143	1.03571
531986	2457	275	2015-01-19	Plasmalyte	0	2182263	1	52	5		1	2	145	105	31	88	86			7	88				135	1000	1		1	1	1	1					0		0	1	0	0	0			0	0	0	0
530747	1324	276	2014-12-08	Plasmalyte	0	317505	1	54	5		0	0	141	98	26	89	83			2	89		99		184	1000	0		1	0	1	1					0		0	0	1	0	0			0	1.11236	0	0
532425	2840	277	2015-02-02	Plasmalyte	0	2199403	2	48	5		0	3	144	100	26	63	91			8	63	56		54	251	2000	0		0	1	0	1				7	1		0	0	0	1	0			0.888889	0	0.857143	0
530801	1368	278	2014-12-09	Plasmalyte	0	2200609	1	14	5		0	0	157	102	26	75				8	75	66			177	1000	0		0	1	1	1					0		0	0	0	1	0			0.88	0	0	0
531171	1713	279	2014-12-19	Plasmalyte	0	2203058	1	22	5		0	0	157	102	25	80	91			5	80	72		79	174		0		0	1	0	1				12	1		0	0	0	1	0			0.9	0	0.9875	0
530993	1543	280	2014-12-15	Plasmalyte	0	556341	1	67	3		0	2	139	102	28	72	91			4	72	69	78	75	169	1000	0		0	0	0	0					0		1	0	0	0	0			0.958333	1.08333	1.04167	1.13043
532037	2488	281	2015-01-20	Plasmalyte	0	518105	2	77	3		0	1	113	104	28	86	56			11	86	74	87	107	228	1000	0		0	0	0	0					0		1	0	0	0	0			0.860465	1.01163	1.24419	1.17568
532038	2498	282	2015-01-20	Plasmalyte	0	602084	1	87	3		1	1	137	102	27	106	54			3	106	90	121	138	211	2000	0		0	0	0	0				5	1		0	0	0	0	1			0.849057	1.14151	1.30189	1.34444
532087	2542	283	2015-01-21	Plasmalyte	0	716430	1	69	3		0	1	149	100	29	72	91			14	72	72	74	78	180	2000	0		0	0	0	0					0		1	0	0	0	0			1	1.02778	1.08333	1.02778
531092	1648	284	2014-12-18	Plasmalyte	0	2153248	1	63	3		0	0	156	102	23	77	91			4	77	68	82	70	170	3000	0		0	0	0	0					0		1	0	0	0	0			0.883117	1.06494	0.909091	1.20588
530996	1552	285	2014-12-15	Plasmalyte	0	873814	2	59	3		0	2	126	100	26	43	91			4	43	47	41	41	220	2000	0		0	0	0	0					0		1	0	0	0	0			1.09302	0.953488	0.953488	0.87234
532218	2666	286	2015-01-27	Plasmalyte	0	048155	1	79	3		0	1	149	105	28	82	77			4	82	95	88		177	2000	0		0	0	1	1					0		0	0	1	0	0			1.15854	1.07317	0	0.926316
531282	1803	287	2014-12-23	Plasmalyte	0	2197382	1	47	3		0	0	125	100	28	82	91			2	82	81	83		148	1000	0		0	0	1	1					0		0	0	1	0	0			0.987805	1.0122	0	1.02469
531982	2463	288	2015-01-19	Plasmalyte	0	2175602	2	66	3		0	0	142	98	29	53	91			4	53	45	44	45	154	1000	0		0	0	0	0					0		1	0	0	0	0			0.849057	0.830189	0.849057	0.977778
531253	1777	289	2014-12-22	Plasmalyte	0	337627	2	84	3		1	0	123	103	20	101	44			5	101	81	82		197		0		0	0	1	1					0		0	0	0	1	0			0.80198	0.811881	0	1.01235
531393	1877	290	2014-12-26	Plasmalyte	0	566303	1	74	3		1	4	147	104	25	115	53			11	115	106	100	104	208	1000	0		0	0	0	0					0		1	0	0	0	0			0.921739	0.869565	0.904348	0.943396
532211	2669	291	2015-01-27	Plasmalyte	0	640187	2	55	5		0	0	125	101	28	61	91			1	61				149	2000	1		1	1	1	1					0		0	1	0	0	0			0	0	0	0
532152	2609	292	2015-01-23	Plasmalyte	0	141079	2	68	5		0	2	143	98	28	52	91			1	52				126	1000	1		1	1	1	1					0		0	1	0	0	0			0	0	0	0
532362	2802	293	2015-01-30	Plasmalyte	0	364699	1	76	3		1	0	89	101	33	68	88			8	68	90	82	104	142	1000	0		0	0	0	0				4	1		0	0	0	0	1			1.32353	1.20588	1.52941	0.911111
531637	2169	294	2015-01-08	Plasmalyte	0	2206606	2	33	5		1	0	147	102	24	68	91			2	68				120	1000	1		1	1	1	1					0		0	1	0	0	0			0	0	0	0
530836	1399	295	2014-12-10	Plasmalyte	0	2127106	2	81	3		0	2	102	103	25	68	72			6	68	65	94	83	180	2000	0		0	0	0	0					0		1	0	0	0	0			0.955882	1.38235	1.22059	1.44615
532310	2747	296	2015-01-29	Plasmalyte	0	2168120	2	32	3		0	0	131	103	24	65	91			7	65	49	45	48	195	4000	0		0	0	0	0				7	1		0	0	0	0	1			0.753846	0.692308	0.738462	0.918367
531354	1867	297	2014-12-24	Plasmalyte	0	H330766	1	81	3		1	4	125	101	32	93	66			10	93	96	105	129	135	1000	0		0	0	0	0					0		1	0	0	0	0			1.03226	1.12903	1.3871	1.09375
530830	1414	298	2014-12-10	Plasmalyte	0	089118	2	84	3		0	0	124	106	27	79	58			9	79	72	111	84	160	1000	0		0	0	0	0					0		1	0	0	0	0			0.911392	1.40506	1.06329	1.54167
531559	2058	299	2015-01-04	Plasmalyte	0	2035871	1	78	3		1	5	111	96	31	97	64			6	97	106	109	107	144	1000	0		0	0	0	0					0		1	0	0	0	0			1.09278	1.12371	1.10309	1.0283
531964	2437	300	2015-01-18	Plasmalyte	0	883743	2	80	3		1	2	118	94	34	64	77			14	64	71	66	76	216		0		0	0	0	0					0		1	0	0	0	0			1.10938	1.03125	1.1875	0.929577
532584	2993	301	2015-02-06	Plasmalyte	0	X128280	1	90	3		1	0	121	102	27	141	37			5	141	129	137	132	173	2000	0		0	0	0	0					0		1	0	0	0	0			0.914894	0.971631	0.93617	1.06202
532312	2765	302	2015-01-29	Plasmalyte	0	2133134	2	20	3		0	0	140	104	23	57	91			4	57	50	53		145	2000	0		0	0	1	1					0		0	0	1	0	0			0.877193	0.929825	0	1.06
531396	1885	303	2014-12-26	Plasmalyte	0	X94923	2	87	3		1	5	130	93	24	172	22			11	172	121	123	129	1588	1000	0		0	0	0	0					0		1	0	0	0	0			0.703488	0.715116	0.75	1.01653
531925	2412	304	2015-01-16	Plasmalyte	0	689255	1	42	3		0	0	162	100	29	94	85			1	94	80			304	2000	0		0	1	1	1					0		0	0	1	0	0			0.851064	0	0	0
531445	2002	305	2014-12-31	Plasmalyte	0	351159	1	64	4		1	8	91	96	21	102	66			12	102	93	90	78	132	2000	0		0	0	0	0					0		1	0	0	0	0			0.911765	0.882353	0.764706	0.967742
532039	2490	306	2015-01-20	Plasmalyte	0	2003377	1	50	4		1	1	117	101	29	79	91			54	79	78	76	67	190	1000	0		0	0	0	0		5	7	10	1		0	0	0	0	1			0.987342	0.962025	0.848101	0.974359
531430	1994	307	2014-12-31	Plasmalyte	0	563342	2	71	5		0	0								2	0	63			205	1000	0		0	1	1	1					0		0	1	0	0	0			0	0	0	0
532385	2815	308	2015-01-31	Plasmalyte	0	132613	1	50	5		1	0	168	98	22	75	91			2	75				125	1000	1		1	1	1	1					0		0	1	0	0	0			0	0	0	0
532171	2593	309	2015-01-23	Plasmalyte	0	2173924	1	23	5		1	2	123	102	27	54	91			7	54	51		46	129	1000	0		0	1	0	1				7	1		0	0	0	1	0			0.944444	0	0.851852	0
531681	2214	310	2015-01-09	Plasmalyte	0	2206268	1	60	3		1	0	136	94	31	80	91			9	80	63	60	75	230	2000	0		0	0	0	0					0		1	0	0	0	0			0.7875	0.75	0.9375	0.952381
531346	1905	311	2014-12-28	Plasmalyte	0	552784	2	89	3		1	2	135	96	39	99	44			12	99	95	102	93	188	2000	0		0	0	0	0					0		1	0	0	0	0			0.959596	1.0303	0.939394	1.07368
532499	2912	312	2015-02-04	Plasmalyte	0	232315	1	54	3		0	0	161	100	26	104	69			4	104	96		94	390	3000	0		0	1	0	1					0		0	0	1	0	0			0.923077	0	0.903846	0
531505	2048	313	2015-01-03	Plasmalyte	0	769483	2	81	3		1	0	128	91	23	44	91			18	44	41	35	30	311	4000	0		0	0	0	0					0		1	0	0	0	0			0.931818	0.795455	0.681818	0.853659
531084	1645	314	2014-12-17	Plasmalyte	0	911704	2	86	3		1	0	115	99	25	62	78			14	62	62	59	66	174	2000	0		0	0	0	0					0		1	0	0	0	0			1	0.951613	1.06452	0.951613
530870	1420	315	2014-12-11	Plasmalyte	0	2043522	1	62	3		0	0	122	102	25	63	91			3	63	59	63	51	286	4000	0		0	0	0	0		2	3	4	1		0	0	0	0	1			0.936508	1	0.809524	1.0678
531607	2149	316	2015-01-07	Plasmalyte	0	746551	2	88	3		0	0	118	102	19	68	68			8	68	81	68	55	166	1100	0		0	0	0	0					0		1	0	0	0	0			1.19118	1	0.808824	0.839506
531873	2354	317	2015-01-15	Plasmalyte	0	2206373	2	76	3		1	3	123	102	22	62	84			19	62	66	67	48	270	2000	0		0	0	0	0					0		1	0	0	0	0			1.06452	1.08065	0.774194	1.01515
530853	1408	318	2014-12-10	Plasmalyte	0	083274	1	44	5		0	0	119	100	30	72	91			2	72				120	1000	1		1	1	1	1					0		0	1	0	0	0			0	0	0	0
531672	2204	319	2015-01-09	Plasmalyte	0	H423635	1	46	5		1	0	125	94	25	58	91			4	58	49	63	49	285	2000	0		0	0	0	0			3	5	1		0	0	0	0	1			0.844828	1.08621	0.844828	1.28571
531330	1893	320	2014-12-27	Plasmalyte	0	614116	2	89	3		1	2	109	97	28	55	79			8	55	79	58	56	182	2000	0		0	0	0	0					0		1	0	0	0	0			1.43636	1.05455	1.01818	0.734177
531954	2432	321	2015-01-18	Plasmalyte	0	683024	1	41	3		1	0	142	98	29	64	91			9	64	76	77		140	2000	0		0	0	1	1					0		0	0	0	1	0			1.1875	1.20312	0	1.01316
531537	2087	322	2015-01-05	Plasmalyte	0	2205851	2	45	5		1	0	126	101	24	72	87			9	72	58			160	2000	0		0	1	1	1					0		0	0	0	1	0			0.805556	0	0	0
531703	2241	323	2015-01-11	Plasmalyte	0	300867	2	69	5		1	2	109	105	25	48	91			7	48	59	55	55	131	1000	0		0	0	0	0					0		1	0	0	0	0			1.22917	1.14583	1.14583	0.932203
531692	2229	324	2015-01-10	Plasmalyte	0	2205644	1	16	5		1	0								2					175	1000	1		1	1	1	1					0		0	1	0	0	0			0	0	0	0
531186	1742	325	2014-12-20	Plasmalyte	0	818990	1	67	5		1	0	134	97	27	71	91			2	71				180	1000	1		1	1	1	1					0		0	1	0	0	0			0	0	0	0
531627	2157	326	2015-01-07	Plasmalyte	0	793340	1	82	5		1	5	113	105	24	63	86			9	63	51	50	48	230	2000	0		0	0	0	0					0		1	0	0	0	0			0.809524	0.793651	0.761905	0.980392
531437	2009	327	2014-12-31	Plasmalyte	0	2206088	1	57	3		1	0	147	101	27	67	91			4	67	58	65		136	1000	0		0	0	1	1					0		0	0	1	0	0			0.865672	0.970149	0	1.12069
531233	1788	328	2014-12-22	Plasmalyte	0	2205220	1	22	5		1	0	136	101	23	72	91			1	72				151	1000	1		1	1	1	1					0		0	1	0	0	0			0	0	0	0
531160	1585	329	2014-12-16	Plasmalyte	0	2001588	2	81	5		1	0	138	95	24	55	84			6	55	57	54	47	235	1000	0		0	0	0	0					0		1	0	0	0	0			1.03636	0.981818	0.854545	0.947368
531109	1684	330	2014-12-18	Plasmalyte	0	2204357	2	61	5		1	0	126	101	28	60	91			6	60	59			147	1000	0		0	1	1	1					0		0	0	0	1	0			0.983333	0	0	0
531232	1780	331	2014-12-22	Plasmalyte	0	823066	2	49	5		1	1	126	99	24	53	91			6	53	53			125	1500	0		0	1	1	1					0		0	0	0	1	0			1	0	0	0
531185	1739	332	2014-12-20	Plasmalyte	0	467602	2	92	3		1	0	113	103	25	79	56			5	79	71	78	77	179	2000	0		0	0	0	0					0		1	0	0	0	0			0.898734	0.987342	0.974684	1.09859
531544	2105	333	2015-01-05	Plasmalyte	0	666708	2	44	5		1	0	130	101	27	67	91			7	67				137	1000	1		1	1	1	1					0		0	1	0	0	0			0	0	0	0
532363	2809	334	2015-01-30	Plasmalyte	0	604010	2	71	5		1	0	135	95	34	42	90			1	42				138	1000	1		1	1	1	1					0		0	1	0	0	0			0	0	0	0
531141	1695	335	2014-12-19	Plasmalyte	0	2203412	1	64	5		1	0	137	100	25	62	91			3	62				154	2000	1		1	1	1	1					0		0	1	0	0	0			0	0	0	0
531510	2037	336	2015-01-02	Plasmalyte	0	243453	1	54	5		1	0	136	100	25	84	91			7	84	76		76	363	4000	0		0	1	0	1					0		0	0	0	1	0			0.904762	0	0.904762	0
531332	1897	337	2014-12-27	Plasmalyte	0	560455	2	84	5		1	0	112	103	24	79	59			10	79	91	67	59	152	1000	0		0	0	0	0					0		1	0	0	0	0			1.1519	0.848101	0.746835	0.736264
532094	2559	338	2015-01-21	Plasmalyte	0	2208055	1	20	5		1	0								1					190	2000	1		1	1	1	1					0		0	1	0	0	0			0	0	0	0
531051	1626	339	2014-12-17	Plasmalyte	0	2108078	2	37	5		1	0	133	100	26	42	91			10	42	50	44		122	2000	0		0	0	1	1					0		0	0	0	1	0			1.19048	1.04762	0	0.88
532283	2728	340	2015-01-28	Plasmalyte	0	634208	2	69	3		1	7	102	98	28	57	91			22	57	49	55	40	167	1000	0		0	0	0	0					0		1	0	0	0	0			0.859649	0.964912	0.701754	1.12245
531076	1627	341	2014-12-17	Plasmalyte	0	152939	2	80	3		1	2	120	90	33	35	91			24	35	51	46	41	123	1000	0		0	0	0	0					0		1	0	0	0	0			1.45714	1.31429	1.17143	0.901961
530888	1428	342	2014-12-11	Plasmalyte	0	157452	2	91	3		1	1	117	97	25	51	81			7	51	46	46	50	154	1000	0		0	0	0	0					0		1	0	0	0	0			0.901961	0.901961	0.980392	1
531276	1832	343	2014-12-23	Plasmalyte	0	2204114	1	49	5		1	0	144	101	25	76	91			23	76	91	80	86	220	1000	0		0	0	0	0		4	5	6	1		0	0	0	0	1			1.19737	1.05263	1.13158	0.879121
530911	1481	344	2014-12-12	Plasmalyte	0	2201911	2	50	5		0	0								3	0	74	63		120	2000	0		0	0	1	1					0		0	1	0	0	0			0	0	0	0.851351
532510	2920	345	2015-02-04	Plasmalyte	0	563443	2	74	3		1	0	126	96	26	57	87			7	57	52	45		180	2000	0		0	0	1	1					0		0	0	0	1	0			0.912281	0.789474	0	0.865385
532071	2531	346	2015-01-21	Plasmalyte	0	737637	1	87	3		0	4	107	106	24	244	20			9	244	230	251	274	149	2000	0		0	0	0	0					0		1	0	0	0	0			0.942623	1.02869	1.12295	1.0913
532519	2939	347	2015-02-05	Plasmalyte	0	042047	2	64	3		0	2	125	104	26	82	65			4	82	71	68	74	164	1000	0		0	0	0	0					0		1	0	0	0	0			0.865854	0.829268	0.902439	0.957746
531918	2384	348	2015-01-16	Plasmalyte	0	264201	1	75	3		0	2	153	97	26	110	56			7	110	87	93	87	162	1000	0		0	0	0	0					0		1	0	0	0	0			0.790909	0.845455	0.790909	1.06897
532219	2684	349	2015-01-27	Plasmalyte	0	530549	1	79	3		0	0	123	105	24	90	69			16	90	74	90	72	204	2000	0		0	0	0	0				8	1		0	0	0	0	1			0.822222	1	0.8	1.21622
532311	2756	350	2015-01-29	Plasmalyte	0	2186317	2	28	3		0	0	144	101	28	52	91			4	52	46	47		184	2000	0		0	0	1	1					0		0	0	1	0	0			0.884615	0.903846	0	1.02174
532006	2478	351	2015-01-20	Plasmalyte	0	H313293	1	76	3		0	1	134	100	27	73	85			3	73	66	84		137	1000	0		0	0	1	1					0		0	0	1	0	0			0.90411	1.15068	0	1.27273
532313	2769	352	2015-01-29	Plasmalyte	0	2208915	2	89	3		1	1	96	99	27	37	91			7	37	54	48	39	242	2000	0		0	0	0	0				5	1		0	0	0	0	1			1.45946	1.2973	1.05405	0.888889
530890	1419	353	2014-12-11	Plasmalyte	0	550734	1	48	3		0	0	138	100	26	48	91			4	48	45	40	46	187	3000	0		0	0	0	0					0		1	0	0	0	0			0.9375	0.833333	0.958333	0.888889
532492	2932	354	2015/2/4(overnight D0 2/5)	Plasmalyte	0	911810	1	26	5		1	0	111	100	29	88	91			6	88	65	68		565	2000	0		0	0	1	1					0		0	0	0	1	0			0.738636	0.772727	0	1.04615
530919	1479	355	2014-12-12	Plasmalyte	0	2178772	2	46	5		0	2	147	95	28	73	84			1	73				161	1000	1		1	1	1	1					0		0	1	0	0	0			0	0	0	0
532331	2782	356	2015-01-30	Plasmalyte	0	586400	2	69	5		0	1								1					124	1000	1		1	1	1	1					0		0	1	0	0	0			0	0	0	0
530953	1514	357	2014-12-13	Plasmalyte	0	2204281	1	21	3		1	0	155	102	24	77	91			1	77				130	1000	1		1	1	1	1					0		0	1	0	0	0			0	0	0	0
531864	2355	358	2015-01-15	Plasmalyte	0	312464	1	74	3		0	1	131	89	25	125	48			14	125	103	113	130	194	2000	0		0	0	0	0				4	1		0	0	0	0	1			0.824	0.904	1.04	1.09709
531798	2307	359	2015-01-13	Plasmalyte	0	516716	1	83	5		0	2	117	103	20	83	74			3	83		62	64	161	3000	0		1	0	0	1					0		0	0	1	0	0			0	0.746988	0.771084	0
531331	1894	360	2014-12-27	Plasmalyte	0	475605	2	90	5		1	0	91	105	28	66	70			20	66	64	85	81	145	1000	0		0	0	0	0					0		1	0	0	0	0			0.969697	1.28788	1.22727	1.32812
532566	2987	361	2015-02-06	Plasmalyte	0	604278	2	83	3		1	1	141	103	22	56	83			6	56	128	169		145	2000	0		0	0	1	1					0		0	0	0	1	0			2.28571	3.01786	0	1.32031
531277	1823	362	2014-12-23	Plasmalyte	0	2144049	2	87	3		1	0	118	102	24	43	87			15	43	47	51	46	175	1000	0		0	0	0	0				4	1		0	0	0	0	1			1.09302	1.18605	1.06977	1.08511
531406	1939	363	2014-12-30	Plasmalyte	0	249672	2	85	3		1	1	131	95	26	87	52			14	87	69	77	63	129	1000	0		0	0	0	0				4	1		0	0	0	0	1			0.793103	0.885057	0.724138	1.11594
531542	2101	364	2015-01-05	Plasmalyte	0	711783	2	96	3		1	1	160	103	22	80	54			9	80	79	55	50	140	500	0		0	0	0	0					0		1	0	0	0	0			0.9875	0.6875	0.625	0.696203
532380	2814	365	2015-01-31	Plasmalyte	0	X20784	1	91	3		1	3	134	97	27	95	60			11	95	88	84	87	148	1000	0		0	0	0	0				4	1		0	0	0	0	1			0.926316	0.884211	0.915789	0.954545
532461	2899	366	2015-02-03	Plasmalyte	0	394081	1	91	3		1	4	100	102	18	211	23			7	211	164	236	204	123	1000	0		0	0	0	0					0		1	0	0	0	0			0.777251	1.11848	0.966825	1.43902
531342	1901	367	2014-12-28	Plasmalyte	0	181474	2	55	3		1	0	139	103	23	87	65			5	87	76	81	80	143	2000	0		0	0	0	0					0		1	0	0	0	0			0.873563	0.931034	0.91954	1.06579
532381	2816	368	2015-01-31	Plasmalyte	0	528577	1	85	3		1	4	143	95	24	107	54			5	107	107	107	126	139		0		0	0	0	0				4	1		0	0	0	0	1			1	1	1.17757	1
531688	2226	369	2015-01-10	Plasmalyte	0	571576	1	73	3		1	0	122	105	25	72	87			6	72	82	87	70	140	1000	0		0	0	0	0					0		1	0	0	0	0			1.13889	1.20833	0.972222	1.06098
531528	2131	370	2015-01-06	Plasmalyte	0	735467	2	82	3		1	0	106	103	30	54	84			2	54	84			171	1000	0		0	1	1	1					0		0	0	1	0	0			1.55556	0	0	0
531329	1890	371	2014-12-27	Plasmalyte	0	804295	2	72	3		1	4	93	106	24	152	29			7	152	165	171	174	137	1000	0		0	0	0	0					0		1	0	0	0	0			1.08553	1.125	1.14474	1.03636
531096	1655	372	2014-12-18	Plasmalyte	0	492763	1	69	3		0	1	140	95	31	68	79			1	68	66	77		210	2000	0		0	0	1	1					0		0	0	1	0	0			0.970588	1.13235	0	1.16667
532387	2818	373	2015-01-31	Plasmalyte	0	2179291	2	41	5		1	0	146	102	24	66	91			4	66	116	106	97	198	1000	0		0	0	0	0					0		1	0	0	0	0			1.75758	1.60606	1.4697	0.913793
531628	2156	374	2015-01-07	Plasmalyte	0	222637	1	82	3		1	1	95	103	27	95	64			7	95	87	83	99	120	1000	0		0	0	0	0					0		1	0	0	0	0			0.915789	0.873684	1.04211	0.954023
531353	1863	375	2014-12-24	Plasmalyte	0	481688	1	23	5		0	0								1					150	1000	1		1	1	1	1					0		0	1	0	0	0			0	0	0	0
531561	2065	376	2015-01-04	Plasmalyte	0	800731	2	75	3		1	5	127	106	24	129	35			27	129	159	203	186	245	1000	0		0	0	0	0					0		1	0	0	0	0			1.23256	1.57364	1.44186	1.27673
532249	2698	377	2015-01-27	Plasmalyte	0	624243	2	69	5		1	0	101	106	24	108	45			5	108	103	94	101	160	1000	0		0	0	0	0					0		1	0	0	0	0			0.953704	0.87037	0.935185	0.912621
531184	1738	378	2014-12-20	Plasmalyte	0	097375	2	82	3		0	0	104	90	31	38	91			10	38	42	39	32	125	1000	0		0	0	0	0					0		1	0	0	0	0			1.10526	1.02632	0.842105	0.928571
530852	1400	379	2014-12-10	Plasmalyte	0	282607	2	82	3		1	1	98	96	24	71	67			7	71	57	50	40	135	1000	0		0	0	0	0					0		1	0	0	0	0			0.802817	0.704225	0.56338	0.877193
531983	2471	380	2015-01-19	Plasmalyte	0	2207786	2	64	5		1	0	111	103	28	65	86			5	65	55	49	55	163	1000	0		0	0	0	0					0		1	0	0	0	0			0.846154	0.753846	0.846154	0.890909
532201	2657	381	2015-01-26	Plasmalyte	0	056980	2	63	3		0	1	106	103	22	53	91			10	53	51	42	52	189	2000	0		0	0	0	0					0		1	0	0	0	0			0.962264	0.792453	0.981132	0.823529
530961	1528	382	2014-12-14	Plasmalyte	0	676849	2	84	3		1	3	132	102	26	75	63			19	75	76	67	53	155	1000	0		0	0	0	0					0		1	0	0	0	0			1.01333	0.893333	0.706667	0.881579
532451	2889	383	2015-02-03	Plasmalyte	0	455307	1	32	5		0	0								1					129	1000	1		1	1	1	1					0		0	1	0	0	0			0	0	0	0
531104	1650	384	2014-12-18	Plasmalyte	0	2171459	2	68	3		1	6	127	97	28	67	80			11	67	56	64		203	2000	0		0	0	1	1					0		0	0	0	1	0			0.835821	0.955224	0	1.14286
530959	1524	385	2014-12-14	Plasmalyte	0	198311	1	92	3		1	2	131	101	28	108	51			11	108	132	113	98	190	1000	0		0	0	0	0					0		1	0	0	0	0			1.22222	1.0463	0.907407	0.856061
532583	2986	386	2015-02-06	Plasmalyte	0	279983	1	66	2		0	3	124	98	26	59	91			21	59	70	58	47	459	4000	0		0	0	0	0					0		1	0	0	0	0			1.18644	0.983051	0.79661	0.828571
531243	1763	387	2014-12-22	Plasmalyte	0	2193049	1	82	2		0	3	136	97	27	73	65			37	73	119	80	72	654	5000	0		0	0	0	0					0		1	0	0	0	0			1.63014	1.09589	0.986301	0.672269
530805	1347	388	2014-12-09	Plasmalyte	0	2020994	2	43	2		0	6	134	99	27	62	91			9	62	56	39	38	653	2000	0		0	0	0	0					0		1	0	0	0	0			0.903226	0.629032	0.612903	0.696429
531991	2442	389	2015-01-19	Plasmalyte	0	646241	1	64	2		0	5	145	97	27	119	55			9	119	101	94	86	520	3400	0		0	0	0	0					0		1	0	0	0	0			0.848739	0.789916	0.722689	0.930693
530845	1377	390	2014-12-10	Plasmalyte	0	2202345	2	26	2		0	0	133	100	25	60	91			8	60	48	45	36	380	2400	0		0	0	0	0				4	1		0	0	0	0	1			0.8	0.75	0.6	0.9375
532504	2904	391	2015-02-04	Plasmalyte	0	917661	1	82	2		0	7	122	106	21	115	50			36	115	139	145	167	508	2000	0		0	0	0	0					0		1	0	0	0	0			1.2087	1.26087	1.45217	1.04317
531879	2353	392	2015-01-15	Plasmalyte	0	2045943	1	53	2		0	6	149	107	27	134	51			5	134	140	115	110	312	2600	0		0	0	0	0					0		1	0	0	0	0			1.04478	0.858209	0.820896	0.821429
531088	1607	393	2014-12-17	Plasmalyte	0	2203286	1	58	2		1	7	114	96	26	56	91			59	56	92	63	59	176	3050	0		0	0	0	0					0		1	0	0	0	0			1.64286	1.125	1.05357	0.684783
530901	1431	394	2014-12-11	Plasmalyte	0	2198499	1	36	2		1	0	84	96	29	32	91			123	32	60	29	41	163	2000	0		0	0	0	0					0		1	0	0	0	0			1.875	0.90625	1.28125	0.483333
532379	2807	395	2015-01-30	Plasmalyte	0	649449	1	56	3		1	6	141	100	27	113	62			7	113	104	89	76	177	3000	0		0	0	0	0					0		1	0	0	0	0			0.920354	0.787611	0.672566	0.855769
531552	2064	396	2015-01-04	Plasmalyte	0	2206276	1	27	3		1	0	144	101	27	84	91			6	84	98			185	1000	0		0	1	1	1					0		0	0	0	1	0			1.16667	0	0	0
531107	1674	397	2014-12-18	Plasmalyte	0	2201272	1	39	3		1	0								2					120	1000	1		1	1	1	1					0		0	1	0	0	0			0	0	0	0
530740	1321	398	2014-12-08	Plasmalyte	0	209805	1	56	3		0	0	160	97	35	80	91			1	80	68			303	3000	0		0	1	1	1					0		0	0	1	0	0			0.85	0	0	0
531262	1810	399	2014-12-23	Plasmalyte	0	747485	1	53	3		0	0	157	101	30	74	91			1	74				168	1000	1		1	1	1	1					0		0	1	0	0	0			0	0	0	0
531011	1586	400	2014-12-16	Plasmalyte	0	2194829	2	58	3		0	0								2	0	50			122	1000	0		0	1	1	1					0		0	1	0	0	0			0	0	0	0
531693	2231	401	2015-01-10	Plasmalyte	0	2200693	1	19	3		1	2	131	99	27	59	91			100	59	55	58	58	209	2000	0		0	0	0	0					0		1	0	0	0	0			0.932203	0.983051	0.983051	1.05455
531675	2203	402	2015-01-09	Plasmalyte	0	2072494	1	28	3		1	2	150	102	25	66	91			8	66	65			303	1000	0		0	1	1	1					0		0	0	0	1	0			0.984848	0	0	0
532158	2595	403	2015-01-23	Plasmalyte	0	822489	2	51	3		0	0	153	100	24	57	91			10	57	47	40	40	325	3000	0		0	0	0	0				4	1		0	0	0	0	1			0.824561	0.701754	0.701754	0.851064
531218	1790	404	2014-12-22	Plasmalyte	0	2194125	1	31	3		0	0	144	102	27	91	91			2	91				160	2000	1		1	1	1	1					0		0	1	0	0	0			0	0	0	0
532100	2581	405	2015-01-22	Plasmalyte	0	556276	2	80	3		0	5	122	100	30	109	41			7	109	85	73	87	250	1500	0		0	0	0	0		7	10	12	1		0	0	0	0	1			0.779817	0.669725	0.798165	0.858824
531178	1706	406	2014-12-19	Plasmalyte	0	142752	1	82	3		1	1	110	92	28	55	91			9	55	46	41	36	282	2000	0		0	0	0	0					0		1	0	0	0	0			0.836364	0.745455	0.654545	0.891304
531694	2233	407	2015-01-10	Plasmalyte	0	2206676	2	20	3		1	0	97	98	25	58	91			5	58	55	40		170	2000	0		0	0	1	1					0		0	0	0	1	0			0.948276	0.689655	0	0.727273
530955	1518	408	2014-12-13	Plasmalyte	0	2192752	2	66	3		1	8	145	98	22	60	91			38	60	50	48	41	285	3000	0		0	0	0	0				5	1		0	0	0	0	1			0.833333	0.8	0.683333	0.96
531974	2462	409	2015-01-19	Plasmalyte	0	519590	2	57	3		0	0	148	100	22	67	86			1	67	72			148	1000	0		0	1	1	1					0		0	0	1	0	0			1.07463	0	0	0
531939	2396	410	2015-01-16	Plasmalyte	0	347991	1	41	3		1	2	139	100	30	88	91			14	88	94	80		195	3000	0		0	0	1	1			7		1		0	0	0	1	0			1.06818	0.909091	0	0.851064
531477	1850	411	2014-12-24	Plasmalyte	0	118796	1	52	3		1	1	87	100	21	347	16			17	347	336	497	412	160	1000	0		0	0	0	0					0		1	0	0	0	0			0.9683	1.43228	1.18732	1.47917
532161	2615	412	2015-01-23	Plasmalyte	0	363274	1	64	3		1	0	143	97	28	56	91			5	56	56	57	72	168	1000	0		0	0	0	0					0		1	0	0	0	0			1	1.01786	1.28571	1.01786
531500	2057	413	2015/1/3(overnight D0 1/4)	Plasmalyte	0	2206298	1	33	3		1	0	129	105	24	87	91			25	87	69	83	69	296	3000	0		0	0	0	0		2	3	4	1		0	0	0	0	1			0.793103	0.954023	0.793103	1.2029
532457	2881	414	2015-02-03	Plasmalyte	0	2208813	1	53	3		1	0	108	91	24	57	91			25	57	52	66	65	230	2000	0		0	0	0	0			3	8	1		0	0	0	0	1			0.912281	1.15789	1.14035	1.26923
532192	2642	415	2015-01-25	Plasmalyte	0	026352	1	55	3		0	0	143	100	24	57	91			13	57	55	59	53	395		0		0	0	0	0			3	4	1		0	0	0	0	1			0.964912	1.03509	0.929825	1.07273
531833	2340	416	2015-01-14	Plasmalyte	0	2207219	1	59	3		1	0	116	110	18	60	91			16	60	61	54	50	213	2000	0		0	0	0	0					0		1	0	0	0	0			1.01667	0.9	0.833333	0.885246
532282	2732	417	2015-01-28	Plasmalyte	0	2208581	1	45	3		1	0	142	104	23	79	91			8	79	81			219	2000	0		0	1	1	1					0		0	0	0	1	0			1.02532	0	0	0
531196	1612	418	2014-12-17	Plasmalyte	0	603841	1	59	3		1	1	158	98	31	80	91			11	80	71	53	57	295	1000	0		0	0	0	0					0		1	0	0	0	0			0.8875	0.6625	0.7125	0.746479
532177	2634	419	2015-01-24	Plasmalyte	0	879216	2	59	3		1	0	124	100	28	54	91			5	54				198	1000	1		1	1	1	1					0		0	1	0	0	0			0	0	0	0
532162	2629	420	2015-01-23	Plasmalyte	0	2208362	1	46	3		1	0	135	104	24	69	91			5	69	63			228	2000	0		0	1	1	1					0		0	0	0	1	0			0.913043	0	0	0
532490	2917	421	2015-02-04	Plasmalyte	0	032875	1	51	3		0	0	158	101	25	82	91			7	82		90	84	185	2000	0		1	0	0	1			3	4	1		0	0	0	1	0			0	1.09756	1.02439	0
531827	2338	422	2015-01-14	Plasmalyte	0	804690	1	21	3		0	0	187	97	33	87	91			10	87				133	2000	1		1	1	1	1					0		0	1	0	0	0			0	0	0	0
531050	1610	423	2014-12-17	Plasmalyte	0	072491	1	65	3		0	0	144	102	30	87	79			1	87	86			180	1000	0		0	1	1	1					0		0	0	1	0	0			0.988506	0	0	0
531850	2344	424	2015-01-14	Plasmalyte	0	2021435	2	53	3		0	0	124	100	24	51	91			6	51			50	235	2000	0		1	1	0	1					0		0	0	0	1	0			0	0	0.980392	0
531826	2329	425	2015-01-14	Plasmalyte	0	2197587	2	43	3		0	0								1					153		1		1	1	1	1					0		0	1	0	0	0			0	0	0	0
531940	2409	426	2015-01-16	Plasmalyte	0	2179589	1	40	3		0	0	148	100	24	66	91			3	66			58	224	1000	0		1	1	0	1					0		0	0	1	0	0			0	0	0.878788	0
530775	1341	427	2014-12-09	Plasmalyte	0	366142	2	55	3		0	0	153	102	30	60	91			10	60	54	47	55	225	2000	0		0	0	0	0				7	1		0	0	0	0	1			0.9	0.783333	0.916667	0.87037
532012	2489	428	2015-01-20	Plasmalyte	0	2207161	1	36	3		0	0								1					138	2000	1		1	1	1	1					0		0	1	0	0	0			0	0	0	0
532356	2795	429	2015-01-30	Plasmalyte	0	2029363	2	70	3		0	0	104	102	26	84	60			4	84	115		113	267	2000	0		0	1	0	1				5	1		0	0	1	0	0			1.36905	0	1.34524	0
532573	2984	430	2015-02-06	Plasmalyte	0	2209438	2	51	3		1	0	149	96	26	60	91			6	60	38	44		155	2000	0		0	0	1	1					0		0	0	0	1	0			0.633333	0.733333	0	1.15789
531041	1571	431	2014-12-16	Plasmalyte	0	599268	1	72	3		0	0	149	101	27	86	76			3	86	73	83	76	250	1000	0		0	0	0	0					0		1	0	0	0	0			0.848837	0.965116	0.883721	1.13699
532556	2975	432	2015-02-06	Plasmalyte	0	109902	2	72	3		0	0	150	100	27	57	89			13	57	65	51	53	225	2000	0		0	0	0	0				4	1		0	0	0	0	1			1.14035	0.894737	0.929825	0.784615
531924	2383	433	2015-01-16	Plasmalyte	0	2171738	2	30	3		0	0								3	0	50	54		238	2000	0		0	0	1	1					0		0	1	0	0	0			0	0	0	1.08
531848	2350	434	2015-01-14	Plasmalyte	0	2194652	1	24	3		1	0	162	101	26	70	91			5	70	67	47	78	175	1000	0		0	0	0	0				9	1		0	0	0	0	1			0.957143	0.671429	1.11429	0.701493
531159	1688	435	2014-12-19	Plasmalyte	0	083527	2	80	3		0	1	113	99	22	118	37			4	118	103	83	94	240	2000	0		0	0	0	0					0		1	0	0	0	0			0.872881	0.70339	0.79661	0.805825
531856	2286	436	2015-01-13	Plasmalyte	0	2110777	1	67	3		0	0	143	104	29	83	83			3	83	78	80		243	3000	0		0	0	1	1					0		0	0	1	0	0			0.939759	0.963855	0	1.02564
532013	2495	437	2015-01-20	Plasmalyte	0	2194828	1	51	3		0	0	155	101	26	66	91			1	66				215	2000	1		1	1	1	1					0		0	1	0	0	0			0	0	0	0
532353	2777	438	2015-01-30	Plasmalyte	0	2115918	1	65	3		0	8	132	100	26	99	68			5	99	69			269	1000	0		0	1	1	1					0		0	0	0	1	0			0.69697	0	0	0
531948	2390	439	2015-01-16	Plasmalyte	0	2207695	1	58	3		1	0	146	100	27	146	45			6	146	112	111	120	224	4000	0		0	0	0	0					0		1	0	0	0	0			0.767123	0.760274	0.821918	0.991071
530794	1344	440	2014-12-09	Plasmalyte	0	255510	2	60	3		0	1	157	98	26	43	91			3	43	33	45		336	4000	0		0	0	1	1					0		0	0	1	0	0			0.767442	1.04651	0	1.36364
532513	2941	441	2015-02-05	Plasmalyte	0	670267	2	74	3		0	1	136	98	28	71	73			5	71	59		57	202	4000	0		0	1	0	1					0		0	0	0	1	0			0.830986	0	0.802817	0
530924	1492	442	2014-12-12	Plasmalyte	0	2007371	1	55	3		0	0	149	103	22	78	91			5	78	69	74	75	385	2000	0		0	0	0	0					0		1	0	0	0	0			0.884615	0.948718	0.961538	1.07246
532101	2565	443	2015-01-22	Plasmalyte	0	882536	2	76	3		0	0	153	96	28	60	85			7	60	51	62	38	376	4000	0		0	0	0	0					0		1	0	0	0	0			0.85	1.03333	0.633333	1.21569
530923	1465	444	2014-12-12	Plasmalyte	0	2099596	2	48	3		0	0	119	102	26	70	88			4	70	73		50	289	1000	0		0	1	0	1				4	1		0	0	1	0	0			1.04286	0	0.714286	0
531719	2254	445	2015-01-12	Plasmalyte	0	2206838	1	46	3		1	0	137	98	26	70	91			6	70	55		57	255		0		0	1	0	1				6	1		0	0	0	1	0			0.785714	0	0.814286	0
531146	1689	446	2014-12-19	Plasmalyte	0	011834	2	73	3		0	0	105	92	29	210	20			5	210	88	81	76	208	3000	0		0	0	0	0			3	4	1		0	0	0	0	1			0.419048	0.385714	0.361905	0.920455
531358	1859	447	2014-12-24	Plasmalyte	0	2191947	2	31	3		1	6	102	97	29	43	91			30	43	36	43	35	225	3000	0		0	0	0	0					0		1	0	0	0	0			0.837209	1	0.813953	1.19444
531263	1817	448	2014-12-23	Plasmalyte	0	805088	2	78	3		1	6	101	101	22	251	15			14	251	220		208	290	1000	0		0	1	0	1					0		0	0	0	1	0			0.876494	0	0.828685	0
532023	2480	449	2015-01-20	Plasmalyte	0	927300	1	49	3		1	2	119	110	17	74	91			14	74	74	67	69	284	3000	0		0	0	0	0					0		1	0	0	0	0			1	0.905405	0.932432	0.905405
531210	1745	450	2014-12-21	Plasmalyte	0	505806	1	33	3		1	0	129	99	27	80	91			46	80	73	59	58	388	2000	0		0	0	0	0					0		1	0	0	0	0			0.9125	0.7375	0.725	0.808219
531631	2168	451	2015-01-08	Plasmalyte	0	315292	2	80	3		1	6	110	99	26	138	31			21	138	107	104	99	227	2800	0		0	0	0	0					0		1	0	0	0	0			0.775362	0.753623	0.717391	0.971963
531081	1623	452	2014-12-17	Plasmalyte	0	018042	1	58	3		0	0	119	97	27	64	91			43	64	40	57	58	365	4000	0		0	0	0	0					0		1	0	0	0	0			0.625	0.890625	0.90625	1.425
531580	2136	453	2015-01-07	Plasmalyte	0	2204702	1	26	3		1	0	160	99	25	81	91			6	81		76	74	210	1000	0		1	0	0	1				4	1		0	0	0	1	0			0	0.938272	0.91358	0
531106	1659	454	2014-12-18	Plasmalyte	0	2177782	2	38	3		0	0	127	103	28	67	91			1	67				179	1000	1		1	1	1	1					0		0	1	0	0	0			0	0	0	0
531012	1598	455	2014-12-16	Plasmalyte	0	588034	2	60	3		0	1	127	98	26	68	84			2	68	70			155	1000	0		0	1	1	1					0		0	0	1	0	0			1.02941	0	0	0
531676	2217	456	2015-01-09	Plasmalyte	0	2206179	1	33	3		1	0	86	105	25	63	91			46	63	60	57	54	225	2000	0		0	0	0	0					0		1	0	0	0	0			0.952381	0.904762	0.857143	0.95
531869	2361	457	2015-01-15	Plasmalyte	0	2186081	1	73	3		0	0	145	101	31	93	69			4	93	74		83	163	1000	0		0	1	0	1				5	1		0	0	1	0	0			0.795699	0	0.892473	0
531007	1561	458	2014-12-15	Plasmalyte	0	2204402	2	65	3		1	0	146	103	30	61	91			53	61	62	50	46	160	1000	0		0	0	0	0					0		1	0	0	0	0			1.01639	0.819672	0.754098	0.806452
530860	1421	459	2014-12-11	Plasmalyte	0	2194492	1	66	3		0	0	158	91	30	99	67			4	99	96	94		128	2000	0		0	0	1	1					0		0	0	1	0	0			0.969697	0.949495	0	0.979167
531971	2443	460	2015-01-19	Plasmalyte	0	2191901	1	53	3		0	0	153	100	26	65	91			1	65	58			184	1000	0		0	1	1	1					0		0	0	1	0	0			0.892308	0	0	0
532378	2793	461	2015-01-30	Plasmalyte	0	2208907	1	43	3		1	0	97	101	34	792	6			54	792	703	569	393	236	1500	0		0	0	0	0					0		1	0	0	0	0			0.887626	0.718434	0.496212	0.809388
532405	2860	462	2015-02-02	Plasmalyte	0	471473	2	63	3		0	2	131	100	24	52	91			8	52	42	40	58	295	3000	0		0	0	0	0					0		1	0	0	0	0			0.807692	0.769231	1.11538	0.952381
532347	2778	463	2015-01-30	Plasmalyte	0	2150666	2	56	3		0	0	138	100	26	63	91			2	63	62			239	2000	0		0	1	1	1					0		0	0	1	0	0			0.984127	0	0	0
532099	2570	464	2015-01-22	Plasmalyte	0	121360	1	79	3		0	0	144	101	28	84	75			1	84				252	1000	1		1	1	1	1					0		0	1	0	0	0			0	0	0	0
531618	2038	465	2015-01-02	Plasmalyte	0	559265	2	71	1		1	7	140	94	30	85	60			3	85	96			127	1000	0		0	1	1	1					0		0	0	1	0	0			1.12941	0	0	0
531065	1615	466	2014-12-17	Plasmalyte	0	2194181	2	40	1		0	2	139	104	26	61	91			6	61	49			390	1000	0		0	1	1	1					0		0	0	0	1	0			0.803279	0	0	0
531013	1594	467	2014-12-16	Plasmalyte	0	2101709	2	68	1		0	2	150	102	30	57	91			36	57	48	52	37	460	1000	0		0	0	0	0					0		1	0	0	0	0			0.842105	0.912281	0.649123	1.08333
531617	2027	468	2015-01-02	Plasmalyte	0	2205982	1	65	5		1	2	85	99	31	29	91			5	29	40	40	41	175	1000	0		0	0	0	0					0		1	0	0	0	0			1.37931	1.37931	1.41379	1
532288	2723	469	2015-01-28	Plasmalyte	0	2202899	2	72	1		0	0	134	105	28	47	91			4	47	48			251	2000	0		0	1	1	1					0		0	0	1	0	0			1.02128	0	0	0
531726	2251	470	2015-01-12	Plasmalyte	0	2206421	1	82	1		0	8	132	100	28	95	63			4	95	99			152	1000	0		0	1	1	1					0		0	0	1	0	0			1.04211	0	0	0
531624	2164	471	2015-01-07	Plasmalyte	0	2185929	2	74	1		0	4	82	99	24	110	42			6	110	72	59	57	142	1000	0		0	0	0	0					0		1	0	0	0	0			0.654545	0.536364	0.518182	0.819444
532169	2622	472	2015-01-23	Plasmalyte	0	048330	2	55	1		0	6	127	99	21	82	70			4	82	70			135	1000	0		0	1	1	1					0		0	0	1	0	0			0.853659	0	0	0
532088	2543	473	2015-01-21	Plasmalyte	0	372413	1	76	1		1	0	132	100	23	74	84			10	74	86			207	1000	0		0	1	1	1					0		0	0	0	1	0			1.16216	0	0	0
532482	2906	474	2015-02-04	Plasmalyte	0	2203211	2	79	1		0	2	139	99	26	70	71			3	70	77		51	175	1000	0		0	1	0	1					0		0	0	1	0	0			1.1	0	0.728571	0
532041	2501	475	2015-01-20	Plasmalyte	0	034477	1	81	1		0	2	153	101	26	100	60			8	100	118			357	2000	0		0	1	1	1					0		0	0	0	1	0			1.18	0	0	0
532424	2855	476	2015-02-02	Plasmalyte	0	2205858	2	57	1		0	2	143	96	31	79	71			4	79	87	77	68	248		0		0	0	0	0				4	1		0	0	0	0	1			1.10127	0.974684	0.860759	0.885057
531294	1827	477	2014-12-23	Plasmalyte	0	538876	2	71	1		0	2	145	94	27	83	61			5	83	87	65	67	205	1000	0		0	0	0	0			3	9	1		0	0	0	0	1			1.04819	0.783133	0.807229	0.747126
531875	2370	478	2015-01-15	Plasmalyte	0	2190526	2	21	1		0	1	153	101	26	78	91			6	78	66			129	1000	0		0	1	1	1					0		0	0	0	1	0			0.846154	0	0	0
532268	2714	479	2015-01-28	Plasmalyte	0	630145	1	45	1		0	6	139	101	30	85	91			2	85		93		195		0		1	0	1	1					0		0	0	1	0	0			0	1.09412	0	0
531753	2273	480	2015-01-12	Plasmalyte	0	2104827	2	44	1		0	6	148	100	26	67	91			5	67	62			170	1000	0		0	1	1	1					0		0	0	0	1	0			0.925373	0	0	0
530840	1385	481	2014-12-10	Plasmalyte	0	031303	2	67	1		0	2	137	99	28	83	62			4	83	79			215	1000	0		0	1	1	1					0		0	0	1	0	0			0.951807	0	0	0
532321	2761	482	2015-01-29	Plasmalyte	0	2014254	1	89	1		0	2	122	103	26	116	48			4	116	94			185	2000	0		0	1	1	1					0		0	0	1	0	0			0.810345	0	0	0
530841	1393	483	2014-12-10	Plasmalyte	0	2182121	1	74	1		0	2	125	100	27	101	62			12	101				335	2000	1		1	1	1	1					0		0	1	0	0	0			0	0	0	0
531931	2413	484	2015-01-16	Plasmalyte	0	519202	2	76	1		0	4	145	102	25	70	72			6	70	65			290	2000	0		0	1	1	1					0		0	0	0	1	0			0.928571	0	0	0
532112	2585	485	2015-01-22	Plasmalyte	0	161042	2	53	1		0	6	148	97	27	66	91			4	66	68			140	1000	0		0	1	1	1					0		0	0	1	0	0			1.0303	0	0	0
531449	1989	486	2014-12-31	Plasmalyte	0	2205942	1	29	5		1	0	155	94	28	65	91			4	65	46	40	41	220	1000	0		0	0	0	0					0		1	0	0	0	0			0.707692	0.615385	0.630769	0.869565
530987	1556	487	2014-12-15	Plasmalyte	0	2184265	1	18	1		0	6	116	104	25	95	91			4	95	120	101		214	2000	0		0	0	1	1					0		0	0	1	0	0			1.26316	1.06316	0	0.841667
530984	1540	488	2014-12-15	Plasmalyte	0	2201993	1	64	1		0	7	141	97	26	69	91			4	69	69			295	2000	0		0	1	1	1					0		0	0	1	0	0			1	0	0	0
531727	2257	489	2015-01-12	Plasmalyte	0	2205859	1	81	1		0	6	101	103	26	121	48			3	121	95	107		190	1000	0		0	0	1	1					0		0	0	1	0	0			0.785124	0.884298	0	1.12632
530947	1515	490	2014-12-13	Plasmalyte	0	2097210	2	65	5		0	2	104	97	25	35	91			8	35	50	35	40	134	1000	0		0	0	0	0					0		1	0	0	0	0			1.42857	1	1.14286	0.7
531237	1784	491	2014-12-22	Plasmalyte	0	027697	1	73	1		0	6	151	99	28	135	44			4	135	130			200	2000	0		0	1	1	1					0		0	0	1	0	0			0.962963	0	0	0
530816	1380	492	2014-12-10	Plasmalyte	0	2199825	1	67	5		0	2	107	100	25	97	68			2	97	90			135	1000	0		0	1	1	1					0		0	0	1	0	0			0.927835	0	0	0
532502	2907	493	2015-02-04	Plasmalyte	0	2007331	2	46	2		0	6	133	103	27	86	70			12	86	62	65	62	433	5000	0		0	0	0	0					0		1	0	0	0	0			0.72093	0.755814	0.72093	1.04839
532536	2945	494	2015-02-05	Plasmalyte	0	2173450	1	43	2		0	0	158	100	29	94	85			2	94	92			145	1000	0		0	1	1	1					0		0	0	1	0	0			0.978723	0	0	0
531299	1814	495	2014-12-23	Plasmalyte	0	2204425	1	62	2		0	0	128	100	25	107	63			7	107	92	71	74	140	2000	0		0	0	0	0					0		1	0	0	0	0			0.859813	0.663551	0.691589	0.771739
530824	1416	496	2014-12-11	Plasmalyte	0	2051638	1	73	2		0	2	102	101	25	44	91			15	44	42	39	43	212	4000	0		0	0	0	0					0		1	0	0	0	0			0.954545	0.886364	0.977273	0.928571
531538	2110	497	2015-01-06	Plasmalyte	0	861203	1	70	2		1	7	103	112	23	79	86			27	79	167	112	81	370	3000	0		0	0	0	0					0		1	0	0	0	0			2.11392	1.41772	1.02532	0.670659
530966	1525	498	2014-12-14	Plasmalyte	0	X213436	1	93	2		1	1	129	98	25	88	64			9	88	86	65	76	140	1300	0		0	0	0	0					0		1	0	0	0	0			0.977273	0.738636	0.863636	0.755814
530802	1343	499	2014-12-09	Plasmalyte	0	2193918	1	51	2		1	0	99	83	40	91	82			68	91	85	75	63	225	1000	0		0	0	0	0					0		1	0	0	0	0			0.934066	0.824176	0.692308	0.882353
531333	1898	500	2014-12-27	Plasmalyte	0	553121	2	75	2		1	6	113	92	27	89	55			14	89	94	83	68	245	2850	0		0	0	0	0					0		1	0	0	0	0			1.05618	0.932584	0.764045	0.882979
531018	1605	501	2014/12/16(overnight D0 12/17)	Plasmalyte	0	088653	1	85	2		0	0	49	105	14	47	91			13	47	112	87	80	147	1000	0		0	0	0	0					0		1	0	0	0	0			2.38298	1.85106	1.70213	0.776786
531204	1756	502	2014-12-21	Plasmalyte	0	2201655	2	59	2		1	7	72	104	24	121	42			68	121	123	145	154	119	1000	0		0	0	0	0					0		1	0	0	0	0			1.01653	1.19835	1.27273	1.17886
532390	2823	503	2015-01-31	Plasmalyte	0	572684	1	62	2		1	7	128	95	26	65	91			16	65	65	47	55	345	3000	0		0	0	0	0					0		1	0	0	0	0			1	0.723077	0.846154	0.723077
531959	2431	504	2015-01-18	Plasmalyte	0	135019	2	90	2		1	0	137	89	24	68				3	68	79	72	116	141	1000	0		0	0	0	0					0		1	0	0	0	0			1.16176	1.05882	1.70588	0.911392
530842	1388	505	2014-12-10	Plasmalyte	0	100787	2	61	2		0	2	160	95	32	59	91			5	59	70	50	41	433	1000	0		0	0	0	0					0		1	0	0	0	0			1.18644	0.847458	0.694915	0.714286
532107	2586	506	2015-01-22	Plasmalyte	0	371614	2	56	2		0	2	134	98	26	72	80			2	72		76		153	1000	0		1	0	1	1					0		0	0	1	0	0			0	1.05556	0	0
531043	1588	507	2014-12-16	Plasmalyte	0	116758	1	44	2		0	0	151	98	27	118	63			3	118	116	106	97	242	2000	0		0	0	0	0					0		1	0	0	0	0			0.983051	0.898305	0.822034	0.913793
531301	1829	508	2014-12-23	Plasmalyte	0	377344	2	91	2		0	2	93	100	25	69	66			9	69	59	50	57	145	1000	0		0	0	0	0					0		1	0	0	0	0			0.855072	0.724638	0.826087	0.847458
532075	2528	509	2015-01-21	Plasmalyte	0	712793	2	63	2		0	0	116	103	23	65	86			5	65	69	62	53	204	2000	0		0	0	0	0					0		1	0	0	0	0			1.06154	0.953846	0.815385	0.898551
531100	1652	510	2014-12-18	Plasmalyte	0	2033260	2	31	2		1	0	104	104	25	60	91			10	60	54	55	56	171	1000	0		0	0	0	0					0		1	0	0	0	0			0.9	0.916667	0.933333	1.01852
531433	1990	511	2014-12-31	Plasmalyte	0	640829	2	73	2		1	0	134	101	26	58	88			4	58	55	54	58	148	3000	0		0	0	0	0					0		1	0	0	0	0			0.948276	0.931034	1	0.981818
531686	2218	512	2015-01-09	Plasmalyte	0	231712	1	54	2		0	3	170	101	21	86	86			4	86		78	78	238	1000	0		1	0	0	1					0		0	0	1	0	0			0	0.906977	0.906977	0
531655	2184	513	2015-01-08	Plasmalyte	0	2003310	1	34	2		1	3	123	102	21	119	68			7	119	88	98	86	155	2000	0		0	0	0	0				4	1		0	0	0	0	1			0.739496	0.823529	0.722689	1.11364
531061	1621	514	2014-12-17	Plasmalyte	0	206857	2	84	2		0	3	125	98	27	96	47			22	96	78	95	81	195	2000	0		0	0	0	0					0		1	0	0	0	0			0.8125	0.989583	0.84375	1.21795
531756	2265	515	2015-01-12	Plasmalyte	0	2031121	1	42	2		0	0	155	102	27	83	91			3	83	88	89	87	239	2000	0		0	0	0	0					0		1	0	0	0	0			1.06024	1.07229	1.04819	1.01136
531525	2120	516	2015-01-06	Plasmalyte	0	401467	1	45	2		1	2	144	98	28	72	91			10	72	60	71	63	330	5000	0		0	0	0	0					0		1	0	0	0	0			0.833333	0.986111	0.875	1.18333
530988	1550	517	2014-12-15	Plasmalyte	0	882563	1	49	2		0	0	149	101	30	72	91			3	72	73	81	72	205	1000	0		0	0	0	0					0		1	0	0	0	0			1.01389	1.125	1	1.10959
531022	1570	518	2014-12-16	Plasmalyte	0	2200607	1	84	2		0	6	153	101	25	97	61			20	97	122	119	94	503	1500	0		0	0	0	0					0		1	0	0	0	0			1.25773	1.2268	0.969072	0.97541
531328	1929	519	2014-12-29	Plasmalyte	0	674366	1	58	2		0	7	108	101	28	96	75			14	96	70	61	57	335	3000	0		0	0	0	0					0		1	0	0	0	0			0.729167	0.635417	0.59375	0.871429
532231	2665	520	2015-01-27	Plasmalyte	0	809767	2	62	2		0	1	124	102	26	58	91			28	58	46	43	40	1770	2500	0		0	0	0	0					0		1	0	0	0	0			0.793103	0.741379	0.689655	0.934783
530906	1466	521	2014-12-12	Plasmalyte	0	053130	1	65	5		0	0	128	101	26	74	91			7	74	88	99	94	140	1000	0		0	0	0	0					0		1	0	0	0	0			1.18919	1.33784	1.27027	1.125
532377	2781	522	2015-01-30	Plasmalyte	0	2164438	1	53	2		0	6	130	101	25	64	91			10	64	69	54	44	544	3000	0		0	0	0	0					0		1	0	0	0	0			1.07812	0.84375	0.6875	0.782609
531251	1781	523	2014-12-22	Plasmalyte	0	654011	1	40	2		0	0	147	103	28	99	82			2	99	92			164	2000	0		0	1	1	1					0		0	0	1	0	0			0.929293	0	0	0
532291	2726	524	2015-01-28	Plasmalyte	0	830673	1	66	2		0	2	133	100	27	79	88			10	79	64	62	55	354	6000	0		0	0	0	0					0		1	0	0	0	0			0.810127	0.78481	0.696203	0.96875
532140	2599	525	2015-01-23	Plasmalyte	0	384200	1	52	5		0	0	141	103	25	92	81			8	92	108	99	87	210	2000	0		0	0	0	0					0		1	0	0	0	0			1.17391	1.07609	0.945652	0.916667
531641	2185	526	2015-01-08	Plasmalyte	0	2184658	1	57	5		0	1	99	101	28	62	91			8	62	87	68	54	125	1000	0		0	0	0	0					0		1	0	0	0	0			1.40323	1.09677	0.870968	0.781609
530884	1449	527	2014-12-11	Plasmalyte	0	650744	1	70	5		0	1	149	103	28	111	57			21	111	90	86	88	173	1000	0		0	0	0	0					0		1	0	0	0	0			0.810811	0.774775	0.792793	0.955556
531032	1593	528	2014-12-16	Plasmalyte	0	2113280	2	67	5		0	2	122	101	28	55	91			7	55	54	51	38	319	3000	0		0	0	0	0					0		1	0	0	0	0			0.981818	0.927273	0.690909	0.944444
531582	2095	529	2015-01-05	Plasmalyte	0	2160185	2	27	5		0	0	80	102	24	62	91			1	62				130	2000	1		1	1	1	1					0		0	1	0	0	0			0	0	0	0
532430	2842	530	2015-02-02	Plasmalyte	0	525544	1	39	5		0	3	146	100	28	65	91			4	65	81	84	95	170		0		0	0	0	0					0		1	0	0	0	0			1.24615	1.29231	1.46154	1.03704
531126	1664	531	2014-12-18	Plasmalyte	0	143864	1	72	5		0	3	127	99	27	82	82			6	82	134	100	90	375	2000	0		0	0	0	0					0		1	0	0	0	0			1.63415	1.21951	1.09756	0.746269
531640	2176	532	2015-01-08	Plasmalyte	0	2201884	2	66	5		0	2	131	102	24	64	86			5	64	97	106	103	245	2000	0		0	0	0	0					0		1	0	0	0	0			1.51562	1.65625	1.60938	1.09278
531993	2448	533	2015-01-19	Plasmalyte	0	2198212	1	63	5		0	5	136	96	25	113	59			12	113	132	144	128	263	4000	0		0	0	0	0					0		1	0	0	0	0			1.16814	1.27434	1.13274	1.09091
531840	2335	534	2015-01-14	Plasmalyte	0	2204952	1	31	5		0	6	120	98	29	115	72			17	115	119	128	114	555	7700	0		0	0	0	0					0		1	0	0	0	0			1.03478	1.11304	0.991304	1.07563
531881	2357	535	2015-01-15	Plasmalyte	0	183311	1	62	5		0	2	151	104	27	74	91			5	74	74	74	76	265	3000	0		0	0	0	0				4	1		0	0	0	0	1			1	1	1.02703	1
532563	2974	536	2015-02-06	Plasmalyte	0	2202906	1	56	5		0	2	147	101	31	84	89			3	84	78			274	2500	0		0	1	1	1					0		0	0	1	0	0			0.928571	0	0	0
532561	2978	537	2015-02-06	Plasmalyte	0	2197141	1	68	5		0	0	157	104	27	76	89			3	76	91			177	3000	0		0	1	1	1					0		0	0	1	0	0			1.19737	0	0	0
531729	2250	538	2015-01-12	Plasmalyte	0	2107839	1	38	5		0	0	151	102	28	95	87			5	95	94	86	85	194	1000	0		0	0	0	0					0		1	0	0	0	0			0.989474	0.905263	0.894737	0.914894
532349	2779	539	2015-01-30	Plasmalyte	0	H309532	1	58	5		0	3	148	99	27	103	68			3	103	85	98	90	210	2000	0		0	0	0	0					0		1	0	0	0	0			0.825243	0.951456	0.873786	1.15294
532247	2692	540	2015-01-27	Plasmalyte	0	2200706	1	66	5		0	3	156	103	28	91	75			7	91	69	66	70	190	2000	0		0	0	0	0		2	3	4	1		0	0	0	0	1			0.758242	0.725275	0.769231	0.956522
531577	2085	541	2015-01-05	Plasmalyte	0	2203013	1	47	5		0	0	148	104	29	101	75			4	101		93	80	137	2000	0		1	0	0	1				4	1		0	0	1	0	0			0	0.920792	0.792079	0
530939	1469	542	2014-12-12	Plasmalyte	0	2187931	2	67	5		0	0	126	99	30	104	48			26	104	99		100	218	2000	0		0	1	0	1					0		0	0	0	1	0			0.951923	0	0.961538	0
532157	2596	543	2015-01-23	Plasmalyte	0	843084	2	48	5		0	0	141	99	26	62	91			8	62	67	56	54	311	1000	0		0	0	0	0				4	1		0	0	0	0	1			1.08065	0.903226	0.870968	0.835821
530881	1423	544	2014-12-11	Plasmalyte	0	2196092	2	55	2		0	0	130	101	28	72	80			4	72	115	120		206	3000	0		0	0	1	1					0		0	0	1	0	0			1.59722	1.66667	0	1.04348
531125	1649	545	2014-12-18	Plasmalyte	0	069699	2	47	2		0	0	126	105	22	62	91			12	62	90	91	74	233	2000	0		0	0	0	0					0		1	0	0	0	0			1.45161	1.46774	1.19355	1.01111
532121	2564	546	2015-01-22	Plasmalyte	0	2193390	2	40	2		0	0	139	102	24	73	89			7	73	99	104	94	234	1000	0		0	0	0	0					0		1	0	0	0	0			1.35616	1.42466	1.28767	1.05051
532326	2760	547	2015-01-29	Plasmalyte	0	505118	1	86	5		0	1	126	103	27	89	67			3	89			89	234	1000	0		1	1	0	1				4	1		0	0	1	0	0			0	0	1	0
532433	2839	548	2015-02-02	Plasmalyte	0	858338	1	70	5		0	3	133	103	27	107	60			4	107	127		109	415	2000	0		0	1	0	1					0		0	0	1	0	0			1.18692	0	1.01869	0
532325	2742	549	2015-01-29	Plasmalyte	0	2205999	1	63	2		0	2	152	104	25	111	60			4	111	89	82	85	290	3500	0		0	0	0	0					0		1	0	0	0	0			0.801802	0.738739	0.765766	0.921348
532537	2953	550	2015-02-05	Plasmalyte	0	268911	1	52	2		0	3	148	102	24	93	80			3	93	98	104		195	1000	0		0	0	1	1					0		0	0	1	0	0			1.05376	1.11828	0	1.06122
530763	1310	551	2014-12-08	Plasmalyte	0	395210	1	69	2		0	2	137	97	27	107	60			3	107	101	97	99	295	2000	0		0	0	0	0					0		1	0	0	0	0			0.943925	0.906542	0.925234	0.960396
530848	1401	552	2014-12-10	Plasmalyte	0	218005	1	78	5		0	4	124	101	23	320	15			2	320	282			149	1000	0		0	1	1	1					0		0	0	1	0	0			0.88125	0	0	0
530883	1445	553	2014-12-11	Plasmalyte	0	2061373	1	81	5		0	2	131	103	33	126	45			7	126	124	116	117	120	1000	0		0	0	0	0					0		1	0	0	0	0			0.984127	0.920635	0.928571	0.935484
531070	1622	554	2014-12-17	Plasmalyte	0	2203598	1	43	2		0	6	132	102	26	99	79			36	99	176	213	198	395		0		0	0	0	0					0		1	0	0	0	0			1.77778	2.15152	2	1.21023
531068	1628	555	2014-12-17	Plasmalyte	0	721526	1	60	5		0	0	147	103	32	82	88			2	82	74	82		225	2000	0		0	0	1	1					0		0	0	1	0	0			0.902439	1	0	1.10811
530940	1495	556	2014-12-12	Plasmalyte	0	641378	1	17	5		0	0								10	0	89	98	85	369	3000	0		0	0	0	0			3	4	1		0	1	0	0	0			0	0	0	1.10112
532240	2691	557	2015-01-27	Plasmalyte	0	650543	1	73	4		0	0	142	103	26	90	72			12	90	89	87	80	230	1000	0		0	0	0	0				4	1		0	0	0	0	1			0.988889	0.966667	0.888889	0.977528
531205	1743	558	2014-12-21	Plasmalyte	0	501253	1	84	4		0	1	125	102	28	159	33			3	159				170	1000	1		1	1	1	1					0		0	1	0	0	0			0	0	0	0
530931	1489	559	2014-12-12	Plasmalyte	0	851436	2	70	4		1	5	95	98	25	74	71			40	74	52	53	54	328	4200	0		0	0	0	0					0		1	0	0	0	0			0.702703	0.716216	0.72973	1.01923
531284	1807	560	2014-12-23	Plasmalyte	0	2201182	2	23	4		1	1	108	99	26	84	55			21	84	62	49	59	204	2000	0		0	0	0	0					0		1	0	0	0	0			0.738095	0.583333	0.702381	0.790323
531215	1761	561	2014-12-22	Plasmalyte	0	042744	1	72	4		0	5	100	100	26	126	48			49	126	111	111	107	319	1500	0		0	0	0	0					0		1	0	0	0	0			0.880952	0.880952	0.849206	1
532528	2942	562	2015-02-05	Plasmalyte	0	112118	1	73	4		0	3	137	102	25	82	81			27	82	102	102	91	500	3000	0		0	0	0	0					0		1	0	0	0	0			1.2439	1.2439	1.10976	1
532575	2988	563	2015-02-06	Plasmalyte	0	275252	1	66	4		1	3	152	101	25	101	30			8	101	73			139	1000	0		0	1	1	1					0		0	0	0	1	0			0.722772	0	0	0
531929	2410	564	2015-01-16	Plasmalyte	0	765458	1	71	4		0	1	127	99	23	107	60			3	107	89			130	1000	0		0	1	1	1					0		0	0	1	0	0			0.831776	0	0	0
531662	2181	565	2015-01-08	Plasmalyte	0	2105082	1	51	4		0	1	140	102	26	82	91			5	82	65			185	1000	0		0	1	1	1					0		0	0	0	1	0			0.792683	0	0	0
531926	2382	566	2015-01-16	Plasmalyte	0	530333	1	73	4		0	2	129	99	24	68	89			2	68	60			173	2000	0		0	1	1	1					0		0	0	1	0	0			0.882353	0	0	0
532367	2788	567	2015-01-30	Plasmalyte	0	005807	1	63	4		0	2	129	97	29	89	79			3	89	91			137	2200	0		0	1	1	1					0		0	0	1	0	0			1.02247	0	0	0
532369	2800	568	2015-01-30	Plasmalyte	0	2151943	1	61	4		0	3	144	97	24	74	91			3	74	72	79		125	1000	0		0	0	1	1					0		0	0	1	0	0			0.972973	1.06757	0	1.09722
530742	1326	569	2014-12-08	Plasmalyte	0	521552	1	59	4		1	3	111	98	26	776	6			3	776	603		625	135	1000	0		0	1	0	1				4	1		0	0	1	0	0			0.777062	0	0.805412	0
530871	1424	570	2014-12-11	Plasmalyte	0	258639	2	51	4		0	2	91	98	31	353	12			2	353	390	459		190	500	0		0	0	1	1					0		0	0	1	0	0			1.10482	1.30028	0	1.17692
531646	2198	571	2015-01-08	Plasmalyte	0	594139	1	70	4		1	2	90	99	21	179	32			10	179	184	194	164	140	1000	0		0	0	0	0					0		1	0	0	0	0			1.02793	1.0838	0.916201	1.05435
531148	1690	572	2014-12-19	Plasmalyte	0	2203243	1	86	4		0	5	125	90	25	116	49			4	116		108		259	1000	0		1	0	1	1					0		0	0	1	0	0			0	0.931034	0	0
531423	1948	573	2014-12-30	Plasmalyte	0	2195762	2	77	4		1	0	137	98	25	73	68			9	73			63	140	2000	0		1	1	0	1				4	1		0	0	0	1	0			0	0	0.863014	0
532059	2526	574	2015-01-21	Plasmalyte	0	331444	1	75	4		1	0	133	96	29	164	34			8	164	152	137	136	160	1000	0		0	0	0	0					0		1	0	0	0	0			0.926829	0.835366	0.829268	0.901316
532368	2796	575	2015-01-30	Plasmalyte	0	2204744	1	80	4		1	3	148	101	29	70	84			16	70		62	81	222		0		1	0	0	1			3	6	1		0	0	0	1	0			0	0.885714	1.15714	0
532395	2826	576	2015-02-01	Plasmalyte	0	136090	1	78	4		1	3	140	99	29	95	65			8	95			89	205	1000	0		1	1	0	1				4	1		0	0	0	1	0			0	0	0.936842	0
532571	3000	577	2015-02-06	Plasmalyte	0	067460	1	76	4		0	3	95	100	25	178	31			30	178	135	139	140	133	1000	0		0	0	0	0					0		1	0	0	0	0			0.758427	0.780899	0.786517	1.02963
531287	1820	578	2014-12-23	Plasmalyte	0	2205107	2	85	4		1	3	154	99	24	109	40			7	109	105	94		240	1000	0		0	0	1	1					0		0	0	0	1	0			0.963303	0.862385	0	0.895238
532557	2973	579	2015-02-06	Plasmalyte	0	2115815	1	68	4		0	0	131	105	29	70	91			5	70	70		75	294	3000	0		0	1	0	1				5	1		0	0	0	1	0			1	0	1.07143	0
531170	1708	580	2014-12-19	Plasmalyte	0	717962	1	76	4		0	2	146	95	25	92	69			33	92	83	110	88	246	5000	0		0	0	0	0					0		1	0	0	0	0			0.902174	1.19565	0.956522	1.3253
530746	1314	581	2014-12-08	Plasmalyte	0	2203540	1	82	4		1	1	125	100	22	165	33			7	165	100	89	81	229	4000	0		0	0	0	0				4	1		0	0	0	0	1			0.606061	0.539394	0.490909	0.89
531701	2236	582	2015-01-11	Plasmalyte	0	518528	2	47	4		1	3	141	89	21	626	6			6	626	761	566	668	380	950	0		0	0	0	0					0		1	0	0	0	0			1.21565	0.904153	1.06709	0.743758
532422	2868	583	2015-02-02	Plasmalyte	0	2158786	2	52	4		1	0	126	103	26	85	67			27	85				130	1500	1		1	1	1	1					0		0	1	0	0	0			0	0	0	0
532167	2623	584	2015-01-23	Plasmalyte	0	030379	1	75	4		0	1	111	98	26	71	86			5	71	79	70	77	300	2000	0		0	0	0	0					0		1	0	0	0	0			1.11268	0.985915	1.08451	0.886076
531894	2364	585	2015-01-15	Plasmalyte	0	2194684	2	47	4		0	4	148	97	30	73	85			55	73	74	51	40	310	2000	0		0	0	0	0				4	1		0	0	0	0	1			1.0137	0.69863	0.547945	0.689189
531424	1956	586	2014-12-30	Plasmalyte	0	494324	1	84	4		1	3	103	102	18	75	80			11	75	95	84	71	390	2000	0		0	0	0	0					0		1	0	0	0	0			1.26667	1.12	0.946667	0.884211
532576	2997	587	2015-02-06	Plasmalyte	0	673720	2	55	4		1	3	134	98	23	74	78			9	74	64			125	1000	0		0	1	1	1					0		0	0	0	1	0			0.864865	0	0	0
530905	1467	588	2014-12-12	Plasmalyte	0	2203593	2	59	4		1	1	142	99	26	87	62			9	87	63		73	192	1000	0		0	1	0	1					0		0	0	0	1	0			0.724138	0	0.83908	0
532421	2854	589	2015-02-02	Plasmalyte	0	2120517	2	48	4		0	0	119	100	22	338	13			1	338	360			147	500	0		0	1	1	1					0		0	0	1	0	0			1.06509	0	0	0
531422	1938	590	2014-12-30	Plasmalyte	0	538943	2	82	4		0	3	125	102	23	69	70			25	69	73	78	65	278	2000	0		0	0	0	0					0		1	0	0	0	0			1.05797	1.13043	0.942029	1.06849
531129	1669	591	2014-12-18	Plasmalyte	0	2190598	2	68	4		0	1	136	103	24	76	69			5	76	75	71		378	4000	0		0	0	1	1					0		0	0	0	1	0			0.986842	0.934211	0	0.946667
530813	1359	592	2014-12-09	Plasmalyte	0	212170	1	81	4		0	1	149	103	29	68	85			3	68	78		59	128	2000	0		0	1	0	1				6	1		0	0	1	0	0			1.14706	0	0.867647	0
530822	1375	593	2014-12-10	Plasmalyte	0	2203836	1	71	4		1	1								6	0	116	82	64	134	1000	0		0	0	0	0		2	4	6	1		0	1	0	0	0			0	0	0	0.706897
532391	2813	594	2015-01-31	Plasmalyte	0	2209201	1	71	4		1	1	99	105	27	51	91			16	51	48	56	57	151	1000	0		0	0	0	0					0		1	0	0	0	0			0.941176	1.09804	1.11765	1.16667
531663	2182	595	2015-01-08	Plasmalyte	0	606746	2	37	4		0	5	119	90	33	159	35			7	159	127	122	119	270	1000	0		0	0	0	0					0		1	0	0	0	0			0.798742	0.767296	0.748428	0.96063
532095	2567	596	2015-01-22	Plasmalyte	0	2121906	2	73	4		0	4	151	100	27	72	71			19	72	153	224	253	815	3000	0		0	0	0	0					0		1	0	0	0	0			2.125	3.11111	3.51389	1.46405
530916	1507	597	2014-12-12	Plasmalyte	0	442341	1	76	4		1	4	135	107	24	85	76			4	85	90		86	166	1000	0		0	1	0	1					0		0	0	1	0	0			1.05882	0	1.01176	0
532159	2603	598	2015-01-23	Plasmalyte	0	268472	1	62	4		0	1	125	105	21	542	9			3	542	591			180	1000	0		0	1	1	1					0		0	0	1	0	0			1.09041	0	0	0
532551	2962	599	2015-02-05	Plasmalyte	0	068658	2	85	4		0	2	128	95	28	71	67			3	71	57			134	1000	0		0	1	1	1					0		0	0	1	0	0			0.802817	0	0	0
532437	2863	600	2015-02-02	Plasmalyte	0	558116	1	36	4		0	0	121	105	24	68	91			6	68	38	43		155	1000	0		0	0	1	1					0		0	0	0	1	0			0.558824	0.632353	0	1.13158
532462	2882	601	2015-02-03	Plasmalyte	0	2207909	2	53	4		1	4	151	100	25	65	91			57	65	58	72	129	384	3000	0		0	0	0	0					0		1	0	0	0	0			0.892308	1.10769	1.98462	1.24138
531260	1753	602	2014-12-21	Plasmalyte	0	607590	2	42	4		1	0	152	106	14	52	91			9	52	35	35	32	293	3000	0		0	0	0	0					0		1	0	0	0	0			0.673077	0.673077	0.615385	1
529055	225	603	2014-10-20	Saline	1	2192218	2	51	5		0	6	148	99	29	70	86			6	70	62	54	57	422	4500	0		0	0	0	0					0		1	0	0	0	0			0.885714	0.771429	0.814286	0.870968
530161	1225	604	2014-11-20	Saline	1	523358	2	54	5		0	6	131	88	35	181	27			2	181	180		195	140	1000	0		0	1	0	1				6	1		0	0	1	0	0			0.994475	0	1.07735	0
529558	700	605	2014-11-03	Saline	1	731758	2	57	5		0	0	121	103	25	85	65			11	85	82	78		445	4500	0		0	0	1	1					0		0	0	0	1	0			0.964706	0.917647	0	0.95122
529557	689	606	2014-11-03	Saline	1	2173332	2	39	5		0	0	132	101	28	64	91			11	64		68		209	2000	0		1	0	1	1					0		0	0	0	1	0			0	1.0625	0	0
530188	1247	607	2014-11-21	Saline	1	2188069	2	39	5		0	0	124	103	23	45	91			3	45	43		33	170	1000	0		0	1	0	1					0		0	0	1	0	0			0.955556	0	0.733333	0
530212	1266	608	2014-11-21	Saline	1	818759	2	42	5		0	6	148	101	30	63	91			2	63	53			124		0		0	1	1	1					0		0	0	1	0	0			0.84127	0	0	0
530000	1081	609	2014-11-17	Saline	1	760454	2	39	5		0	2	146	100	24	92	68			4	92	52		54	379	4000	0		0	1	0	1					0		0	0	1	0	0			0.565217	0	0.586957	0
530213	1242	610	2014-11-21	Saline	1	872220	2	46	5		0	0	138	102	25	57	91			7	57		42	40	709	5000	0		1	0	0	1					0		0	0	0	1	0			0	0.736842	0.701754	0
529753	791	611	2014-11-07	Saline	1	2094118	2	56	5		0	0	143	102	26	93	59			5	93	61	62	60	609	3000	0		0	0	0	0					0		1	0	0	0	0			0.655914	0.666667	0.645161	1.01639
529872	943	612	2014-11-12	Saline	1	2121113	2	73	5		0	6	154	102	29	74	69			6	74	76			196	2000	0		0	1	1	1					0		0	0	0	1	0			1.02703	0	0	0
529646	765	613	2014-11-06	Saline	1	2193206	1	70	1		0	0	152	102	29	67	91			5	67	61	57	63	373	1000	0		0	0	0	0					0		1	0	0	0	0			0.910448	0.850746	0.940299	0.934426
530230	1289	614	2014-11-22	Saline	1	2201675	1	62	1		1	4								24	0	198	172	137	556	2000	0		0	0	0	0					0		0	1	0	0	0			0	0	0	0.868687
528981	146	615	2014-10-17	Saline	1	2095467	2	78	1		0	5	107	102	25	122	36			34	122	100	117	63	744	2000	0		0	0	0	0					0		1	0	0	0	0			0.819672	0.959016	0.516393	1.17
530200	1241	616	2014-11-21	Saline	1	864939	1	69	1		0	2	134	97	25	124	51			7	124	139	143	117	447	2000	0		0	0	0	0					0		1	0	0	0	0			1.12097	1.15323	0.943548	1.02878
529841	956	617	2014-11-12	Saline	1	103214	1	60	1		1	4	115	94	26	82	89			47	82	215	329	308	610	1000	0		0	0	0	0					0		1	0	0	0	0			2.62195	4.0122	3.7561	1.53023
529391	534	618	2014-10-29	Saline	1	H347293	1	51	1		0	0	155	95	30	95	79			21	95	98	82	89	989	1000	0		0	0	0	0					0		1	0	0	0	0			1.03158	0.863158	0.936842	0.836735
529740	891	619	2014-11-10	Saline	1	2194722	1	68	1		0	1	140							16	0	93	95	101	120	1000	0		0	0	0	0					0		0	1	0	0	0			0	0	0	1.02151
530045	1132	620	2014-11-18	Saline	1	2201104	2	75	1		1	1	132	97	27	66	78			8	66	73	71	62	415	1000	0		0	0	0	0					0		1	0	0	0	0			1.10606	1.07576	0.939394	0.972603
529549	698	621	2014-11-03	Saline	1	H434019	2	64	1		0	1	121	101	27	67	83			15	67	68	50	62	357	2000	0		0	0	0	0					0		1	0	0	0	0			1.01493	0.746269	0.925373	0.735294
529626	753	622	2014-11-06	Saline	1	868719	1	70	1		0	0	129	99	28	83	82			14	83	81	72	80	331	1000	0		0	0	0	0					0		1	0	0	0	0			0.975904	0.86747	0.963855	0.888889
528857	42	623	2014-10-14	Saline	1	081718	1	67	1		0	0	141	100	28	81	86			6	81	88	94	88	520	1000	0		0	0	0	0					0		1	0	0	0	0			1.08642	1.16049	1.08642	1.06818
528931	112	624	2014-10-16	Saline	1	2188092	1	62	1		0	0								7	0	112	68	69	505	1000	0		0	0	0	0					0		0	1	0	0	0			0	0	0	0.607143
529189	346	625	2014-10-23	Saline	1	2153355	2	65	1		0	2	141	95	29	68	80			14	68	123	138	127	424	1000	0		0	0	0	0					0		1	0	0	0	0			1.80882	2.02941	1.86765	1.12195
530108	1172	626	2014-11-19	Saline	1	875250	1	80	1		0	1	157	101	27	77	81			12	77	64	76	69	385	1000	0		0	0	0	0					0		1	0	0	0	0			0.831169	0.987013	0.896104	1.1875
528797	1	627	2014-10-13	Saline	1	2154983	1	66	1		0	4	129	98	29	139	45			26	139	134	149	151	437	2000	0		0	0	0	0					0		1	0	0	0	0			0.964029	1.07194	1.08633	1.11194
529493	632	628	2014-10-31	Saline	1	2190503	2	58	1		0	0	141	103	29	65	90			5	65	59	60	53	390	1000	0		0	0	0	0					0		1	0	0	0	0			0.907692	0.923077	0.815385	1.01695
529472	611	629	2014-10-31	Saline	1	557591	2	62	1		1	5	149	97	28	123	40			10	123	116	103	92	385	1000	0		0	0	0	0					0		1	0	0	0	0			0.943089	0.837398	0.747967	0.887931
530211	1264	630	2014-11-21	Saline	1	527632	2	64	1		0	1	121	92	27	75	72			5	75	76	74	71	363	1000	0		0	0	0	0				4	1		0	0	0	0	1			1.01333	0.986667	0.946667	0.973684
529686	786	631	2014-11-07	Saline	1	534587	1	61	1		0	2	161	96	27	67	91			5	67	75	60	60	560	4000	0		0	0	0	0					0		1	0	0	0	0			1.1194	0.895522	0.895522	0.8
529291	456	632	2014-10-27	Saline	1	2188745	1	71	1		0	0	142	103	23	80	84			7	80	86	88	87	434	3000	0		0	0	0	0					0		1	0	0	0	0			1.075	1.1	1.0875	1.02326
529548	685	633	2014-11-03	Saline	1	2173302	1	55	1		0	0	137	100	31	83	91			5	83	67	76	73	370	2000	0		0	0	0	0					0		1	0	0	0	0			0.807229	0.915663	0.879518	1.13433
530107	1159	634	2014-11-19	Saline	1	816291	2	67	1		0	2								5	0	81	66	58	283	2000	0		0	0	0	0					0		0	1	0	0	0			0	0	0	0.814815
529355	508	635	2014-10-28	Saline	1	130479	1	75	1		0	2	126	107	27	220	28			6	220	163	142	170	316	500	0		0	0	0	0					0		1	0	0	0	0			0.740909	0.645455	0.772727	0.871166
530029	1122	636	2014-11-18	Saline	1	2185520	1	81	1		0	4	130	102	26	153	36			8	153	162	156	186	360	1000	0		0	0	0	0					0		1	0	0	0	0			1.05882	1.01961	1.21569	0.962963
530160	1232	637	2014-11-20	Saline	1	2188592	1	68	1		0	1								7	0	53	58	55	370	2000	0		0	0	0	0					0		0	1	0	0	0			0	0	0	1.09434
529170	324	638	2014-10-22	Saline	1	2173253	1	64	1		0	1	158	103	20	77	91			6	77	96	72	65	380	1000	0		0	0	0	0					0		1	0	0	0	0			1.24675	0.935065	0.844156	0.75
529042	219	639	2014-10-20	Saline	1	495581	1	58	1		1	0	152	105	23	97	73			10	97	100	90	80	395		0		0	0	0	0					0		1	0	0	0	0			1.03093	0.927835	0.824742	0.9
529429	570	640	2014-10-30	Saline	1	2182286	2	74	1		1	4	103	99	25	72	71			12	72	95	173	136	445	3000	0		0	0	0	0					0		1	0	0	0	0			1.31944	2.40278	1.88889	1.82105
529915	1016	641	2014-11-14	Saline	1	2198489	1	65	1		0	1	157	102	31	83	84			6	83	99	89	82	460	1000	0		0	0	0	0					0		1	0	0	0	0			1.19277	1.07229	0.987952	0.89899
529213	374	642	2014-10-24	Saline	1	388197	1	70	1		0	2	148	97	30	113	56			6	113	114	108	112	409	3000	0		0	0	0	0					0		1	0	0	0	0			1.00885	0.955752	0.99115	0.947368
529242	415	643	2014-10-24	Saline	1	2198214	1	69	1		0	4	121	104	21	155	38			27	155	129	191	144	295	1000	0		0	0	0	0					0		1	0	0	0	0			0.832258	1.23226	0.929032	1.48062
530021	1096	644	2014-11-17	Saline	1	928581	1	63	1		1	7	103	104	22	123	53			12	123	109	114	140	414	2000	0		0	0	0	0					0		1	0	0	0	0			0.886179	0.926829	1.13821	1.04587
529430	594	645	2014-10-30	Saline	1	2183066	1	82	1		0	3		101	22	159	34			16	159	198	339	438	414	1000	0		0	0	0	0					0		1	0	0	0	0			1.24528	2.13208	2.75472	1.71212
528798	31	646	2014-10-13	Saline	1	718838	2	78	1		1	5	87	93	25	178	23			39	178	210	176	97	422	2000	0		0	0	0	0					0		1	0	0	0	0			1.17978	0.988764	0.544944	0.838095
529809	912	647	2014-11-11	Saline	1	281659	1	51	1		0	0	157	99	29	75	91			6	75	78	75	65	377	1000	0		0	0	0	0					0		1	0	0	0	0			1.04	1	0.866667	0.961538
528886	72	648	2014-10-15	Saline	1	615239	1	77	1		0	3	142	99	30	75	83			7	75	47	56	55	375	2000	0		0	0	0	0					0		1	0	0	0	0			0.626667	0.746667	0.733333	1.19149
529884	978	649	2014-11-13	Saline	1	2187135	2	60	1		0	2	112	109	24	82	82			6	82	102	138	119	380	2000	0		0	0	0	0					0		1	0	0	0	0			1.2439	1.68293	1.45122	1.35294
530159	1203	650	2014-11-20	Saline	1	2201342	2	34	1		1	0	122	98	25	77	87			18	77	68	52	62	463	800	0		0	0	0	0					0		1	0	0	0	0			0.883117	0.675325	0.805195	0.764706
529985	1076	651	2014-11-17	Saline	1	051679	1	77	1		0	2	126	100	28	77	83			14	77	81	122	102	385	1000	0		0	0	0	0					0		1	0	0	0	0			1.05195	1.58442	1.32468	1.50617
529333	488	652	2014-10-28	Saline	1	636377	1	74	1		0	0	150	98	28	83	78			7	83	69	62	68	444	2000	0		0	0	0	0					0		1	0	0	0	0			0.831325	0.746988	0.819277	0.898551
529299	470	653	2014-10-27	Saline	1	585207	1	60	1		0	1	139	102	26	71	91			5	71	73	62	56	415	2000	0		0	0	0	0					0		1	0	0	0	0			1.02817	0.873239	0.788732	0.849315
529587	724	654	2014-11-05	Saline	1	488432	1	72	1		0	1	150	106	28	81	83			5	81	70	62	52	425	1000	0		0	0	0	0					0		1	0	0	0	0			0.864198	0.765432	0.641975	0.885714
529808	893	655	2014-11-11	Saline	1	308093	2	76	1		0	2	125	103	28	108	43			7	108	124	142	130	337	300	0		0	0	0	0					0		1	0	0	0	0			1.14815	1.31481	1.2037	1.14516
529136	306	656	2014-10-22	Saline	1	2168898	1	62	1		0	1	134	105	25	85	84			7	85	74	78	70	345	1000	0		0	0	0	0					0		1	0	0	0	0			0.870588	0.917647	0.823529	1.05405
528970	202	657	2014-10-18	Saline	1	2197357	1	53			1	1	118	95	27	62	91			31	62	62	69	64	294	5000	0		0	0	0	0					0		1	0	0	0	0			1	1.1129	1.03226	1.1129
528862	37	658	2014-10-14	Saline	1	160767	1	78	5		0	0	150	101	26	76	82			28	76	82	61	55	330	2000	0		0	0	0	0					0		1	0	0	0	0			1.07895	0.802632	0.723684	0.743902
529080	281	659	2014-10-21	Saline	1	2175334	1	55	5		0	1	127	102	26	61	91			5	61	58	60	62	122	1000	0		0	0	0	0					0		1	0	0	0	0			0.95082	0.983607	1.01639	1.03448
529514	659	660	2014-11-01	Saline	1	684281	2	77	5		1	6	116	97	19	48	91			21	48	54	43	37	213	3000	0		0	0	0	0					0		1	0	0	0	0			1.125	0.895833	0.770833	0.796296
528865	67	661	2014-10-14	Saline	1	199668	1	65	5		0	1	120	100	21	83	83			4	83			76	120	1000	0		1	1	0	1					0		0	0	1	0	0			0	0	0.915663	0
529830	898	662	2014-11-11	Saline	1	351743	1	63	5		1	2	78	100	27	63	91			36	63	45	51	62	130	1000	0		0	0	0	0					0		1	0	0	0	0			0.714286	0.809524	0.984127	1.13333
529446	596	663	2014-10-30	Saline	1	2129693	2	35	5		0	0	133	101	25	57	91			3	57				154	1000	1		1	1	1	1					0		0	1	0	0	0			0	0	0	0
529933	1028	664	2014-11-14	Saline	1	2182208	2	35	5		0	0								1					139	1000	1		1	1	1	1					0		0	1	0	0	0			0	0	0	0
529137	315	665	2014-10-22	Saline	1	166181	1	67	5		0	0	157	102	30	71	91			1	71	76			160	2000	0		0	1	1	1					0		0	0	1	0	0			1.07042	0	0	0
529862	949	666	2014-11-12	Saline	1	844659	2	37	3		0	0	118	101	28	50	91			5	50	45	47		322	2000	0		0	0	1	1					0		0	0	0	1	0			0.9	0.94	0	1.04444
529462	601	667	2014-10-30	Saline	1	2151478	2	71	5		0	0	130	103	26	105	46			1	105	86			330	2000	0		0	1	1	1					0		0	0	1	0	0			0.819048	0	0	0
530167	1230	668	2014-11-20	Saline	1	2201340	1	44	5		1	0								2					120	1000	1		1	1	1	1					0		0	1	0	0	0			0	0	0	0
529102	293	669	2014-10-21	Saline	1	2197519	1	79	5		1	0	139	102	26	75	82			5	75	69	68	81	134	1000	0		0	0	0	0				8	1		0	0	0	0	1			0.92	0.906667	1.08	0.985507
530041	1128	670	2014-11-18	Saline	1	350330	1	89	2		1	0	145	100	25	119	46			11	119	164	109	88	205	2000	0		0	0	0	0					0		1	0	0	0	0			1.37815	0.915966	0.739496	0.664634
529892	1002	671	2014-11-13	Saline	1	2199866	1	60	5		1	1	141	98	25	71	91			4	71	73	67		119	2000	0		0	0	1	1					0		0	0	1	0	0			1.02817	0.943662	0	0.917808
529914	1021	672	2014-11-14	Saline	1	735344	1	77	5		1	0	140	96	25	66	88			3	66	75			146	2000	0		0	1	1	1					0		0	0	1	0	0			1.13636	0	0	0
529821	913	673	2014-11-11	Saline	1	188350	1	59	5		0	0	167	101	25	84	86			5	84	87	85	71	172	2000	0		0	0	0	0					0		1	0	0	0	0			1.03571	1.0119	0.845238	0.977011
528895	84	674	2014-10-15	Saline	1	499095	2	44	5		1	0	135	104	23	88	68			3	88	78		85	160	2000	0		0	1	0	1					0		0	0	1	0	0			0.886364	0	0.965909	0
529218	380	675	2014-10-24	Saline	1	295114	2	76	5		0	0	128	104	30	80	61			1	80	84			169	1000	0		0	1	1	1					0		0	0	1	0	0			1.05	0	0	0
529629	762	676	2014-11-06	Saline	1	H401575	2	56	5		0	1	152	102	24	77	74			17	77	82	80	85	149	1000	0		0	0	0	0					0		1	0	0	0	0			1.06494	1.03896	1.1039	0.97561
528993	143	677	2014-10-16	Saline	1	567642	1	85	2		1	0	143	97	29	99	60			16	99	114	95	83	195	1000	0		0	0	0	0					0		1	0	0	0	0			1.15152	0.959596	0.838384	0.833333
529238	399	678	2014-10-24	Saline	1	265862	2	58	2		0	1	103	89	23	210	22			14	210	91	60	43	335	3000	0		0	0	0	0					0		1	0	0	0	0			0.433333	0.285714	0.204762	0.659341
529588	728	679	2014-11-05	Saline	1	2085102	1	68	2		0	0	148	102	28	81	85			9	81	103	79	66	166	2000	0		0	0	0	0					0		1	0	0	0	0			1.2716	0.975309	0.814815	0.76699
529859	976	680	2014/11/12（overnight D0 11/13）	Saline	1	2082476	2	51	2		1	0	125	102	25	45	91			6	45	28	41	35	236	4000	0		0	0	0	0					0		1	0	0	0	0			0.622222	0.911111	0.777778	1.46429
530058	1125	681	2014-11-18	Saline	1	813805	2	58	2		0	2	124	106	28	71	80			17	71	205	173	147	304	3000	0		0	0	0	0					0		1	0	0	0	0			2.88732	2.43662	2.07042	0.843902
529767	886	682	2014-11-10	Saline	1	2040433	2	81	2		1	1	127	99	27	81	59			9	81	75	65	66	158	2000	0		0	0	0	0					0		1	0	0	0	0			0.925926	0.802469	0.814815	0.866667
529716	811	683	2014-11-07	Saline	1	198604	2	72	2		0	1	100	100	25	77	66			17	77	88	65	55	130	2000	0		0	0	0	0		2	3	4	1		0	0	0	0	1			1.14286	0.844156	0.714286	0.738636
529709	831	684	2014-11-08	Saline	1	126502	1	84	2		0	6	104	92	37	89	67			16	89	90	110	103	207	3000	0		0	0	0	0					0		1	0	0	0	0			1.01124	1.23596	1.1573	1.22222
529204	352	685	2014-10-23	Saline	1	793725	1	44	2		1	0	106	96	26	57	91			36	57	82	69	59	360	3000	0		0	0	0	0					0		1	0	0	0	0			1.4386	1.21053	1.03509	0.841463
528796	29	686	2014-10-13	Saline	1	2196644	2	67	2		1	3	145	86	15	150	30			16	150	112	105	85	345	5000	0		0	0	0	0					0		1	0	0	0	0			0.746667	0.7	0.566667	0.9375
529428	521	687	2014-10-28	Saline	1	461758	1	64	2		1	0	152	100	29	73	91			15	73	65	54	54	219	2000	0		0	0	0	0					0		1	0	0	0	0			0.890411	0.739726	0.739726	0.830769
528972	171	688	2014-10-17	Saline	1	285268	2	85	2		1	0	110	103	28	62	79			14	62	61	55	48	125	1000	0		0	0	0	0					0		1	0	0	0	0			0.983871	0.887097	0.774194	0.901639
529606	730	689	2014-11-05	Saline	1	2124829	1	65	2		0	3	109	108	22	68	91			27	68	263	318	265	555	1500	0		0	0	0	0					0		1	0	0	0	0			3.86765	4.67647	3.89706	1.20913
529116	285	690	2014-10-21	Saline	1	504093	2	76	2		1	11	88	101	30	64	80			35	64	62	82	80	171	1000	0		0	0	0	0					0		1	0	0	0	0			0.96875	1.28125	1.25	1.32258
529219	393	691	2014-10-24	Saline	1	626036	1	64	5		0	0	140	100	28	73	91			1	73	84			144	2000	0		0	1	1	1					0		0	0	1	0	0			1.15068	0	0	0
529905	997	692	2014-11-13	Saline	1	774543	1	74	5		0	5	110	103	18	503	9			3	503	509	552	565	226	1000	0		0	0	0	0				8	1		0	0	0	0	1			1.01193	1.09742	1.12326	1.08448
529057	246	693	2014-10-20	Saline	1	489874	1	69	5		0	0	158	102	26	64	91			4	64	67	55	56	246	2000	0		0	0	0	0					0		1	0	0	0	0			1.04688	0.859375	0.875	0.820896
529092	276	694	2014-10-21	Saline	1	2042605	2	82	5		0	2	135	99	28	91	51			1	91	93	100		132	1000	0		0	0	1	1					0		0	0	1	0	0			1.02198	1.0989	0	1.07527
529099	305	695	2014-10-21	Saline	1	2197621	2	39	5		1	0	123	102	23	72	91			2	72	62		78	150	2000	0		0	1	0	1				6	1		0	0	1	0	0			0.861111	0	1.08333	0
529760	890	696	2014-11-10	Saline	1	2199972	2	50	5		1	0	132	100	29	54	91			2	54	43	41		173	2000	0		0	0	1	1					0		0	0	1	0	0			0.796296	0.759259	0	0.953488
529426	580	697	2014-10-30	Saline	1	928988	1	47	5		1	0	144	96	27	100	76			5	100	84	94		149	1000	0		0	0	1	1					0		0	0	0	1	0			0.84	0.94	0	1.11905
529891	1014	698	2014-11-13	Saline	1	456079	2	51	5		1	0	126	100	28	80	73			4	80	41	60	57	125	1000	0		0	0	0	0				4	1		0	0	0	0	1			0.5125	0.75	0.7125	1.46341
529745	857	699	2014-11-10	Saline	1	X7467A	2	93	5		0	0	138	108	22	40	86			7	40	56	39	38	123	1000	0		0	0	0	0					0		1	0	0	0	0			1.4	0.975	0.95	0.696429
528894	74	700	2014-10-15	Saline	1	2154170	2	30	5		0	0	143	99	25	61	91			1	61	65			155	2000	0		0	1	1	1					0		0	0	1	0	0			1.06557	0	0	0
530079	1163	701	2014-11-19	Saline	1	050918	1	68	5		0	2	155	101	22	119	53			1	119	115			142	2000	0		0	1	1	1					0		0	0	1	0	0			0.966387	0	0	0
529868	957	702	2014-11-12	Saline	1	2199772	1	57	5		0	6	129	101	29	75	91			3	75	72	68	65	266	1500	0		0	0	0	0					0		1	0	0	0	0			0.96	0.906667	0.866667	0.944444
528884	90	703	2014-10-15	Saline	1	2196843	1	30	5		1	0	168	100	27	87	91			2	87				131	2000	1		1	1	1	1					0		0	1	0	0	0			0	0	0	0
529022	212	704	2014-10-19	Saline	1	684571	2	29	5		1	0	129	103	26	65	91			3	65	56	61	59	155	1000	0		0	0	0	0				8	1		0	0	0	0	1			0.861538	0.938462	0.907692	1.08929
529265	435	705	2014-10-25	Saline	1	219329	2	72	5		1	1	134	95	27	95	51			5	95	103	70	65	190	1000	0		0	0	0	0					0		1	0	0	0	0			1.08421	0.736842	0.684211	0.679612
529941	1055	706	2014-11-14	Saline	1	481005	2	67	5		1	0	134	99	24	62	89			1	62	73			145	2000	0		0	1	1	1					0		0	0	1	0	0			1.17742	0	0	0
528799	4	707	2014-10-13	Saline	1	868488	2	63	5		0	0	145	102	26	67	84			1	67				140	1000	1		1	1	1	1					0		0	1	0	0	0			0	0	0	0
529367	547	708	2014-10-29	Saline	1	2186705	1	58	2		0	5	65	97	23	112	61			13	112	91	83	74	160	2000	0		0	0	0	0					0		1	0	0	0	0			0.8125	0.741071	0.660714	0.912088
529348	529	709	2014-10-28	Saline	1	021877	1	51	5		0	0	164	98	25	99	75			2	99	96	88		119	1000	0		0	0	1	1					0		0	0	1	0	0			0.969697	0.888889	0	0.916667
529806	933	710	2014-11-11	Saline	1	2199863	2	44	5		1	0	110	102	26	44	91			26	44	53	50	47	248	2500	0		0	0	0	0					0		1	0	0	0	0			1.20455	1.13636	1.06818	0.943396
528940	137	711	2014-10-16	Saline	1	377415	1	70	5		1	0	157	99	28	71	90			7	71	77	78	70	142	2000	0		0	0	0	0					0		1	0	0	0	0			1.08451	1.09859	0.985915	1.01299
529194	358	712	2014-10-23	Saline	1	126969	1	79	5		1	0	118	99	25	65	87			8	65	212	331	105	148	2000	0		0	0	0	0					0		1	0	0	0	0			3.26154	5.09231	1.61538	1.56132
529560	706	713	2014-11-03	Saline	1	2198930	2	34	5		1	0	137	101	26	59	91			4	59				154	1000	1		1	1	1	1					0		0	1	0	0	0			0	0	0	0
529991	1082	714	2014-11-17	Saline	1	808688	2	73	5		1	0	115	104	26	71	73			2	71	68			126	3000	0		0	1	1	1					0		0	0	1	0	0			0.957746	0	0	0
528929	135	715	2014-10-16	Saline	1	469423	1	80	5		0	1	135	97	27	127	45			10	127	88	105	90	327	3000	0		0	0	0	0					0		1	0	0	0	0			0.692913	0.826772	0.708661	1.19318
529923	1027	716	2014-11-14	Saline	1	2159336	2	19	5		1	0	122	100	20	60	91			3	60				150	1000	1		1	1	1	1					0		0	1	0	0	0			0	0	0	0
529451	592	717	2014-10-30	Saline	1	371542	2	46	5		0	0	145	100	28	54	91			3	54	49	45	42	138	1000	0		0	0	0	0					0		1	0	0	0	0			0.907407	0.833333	0.777778	0.918367
529500	628	718	2014-10-31	Saline	1	H359997	2	38	5		0	0								22	0			50	204	1000	0		1	1	0	1					0		0	1	0	0	0			0	0	0	0
529610	738	719	2014-11-05	Saline	1	263712	2	55	5		0	0	151	98	30	71	83			1	71	76			129	1000	0		0	1	1	1					0		0	0	1	0	0			1.07042	0	0	0
529266	437	720	2014-10-25	Saline	1	2198273	2	71	5		1	0	91	100	21	85	59			5	85	46	53	54	175	2000	0		0	0	0	0			3	4	1		0	0	0	0	1			0.541176	0.623529	0.635294	1.15217
529344	514	721	2014-10-28	Saline	1	461897	1	78	5		0	7	115	99	23	103	60			3	103	98	105	107	140	1000	0		0	0	0	0					0		1	0	0	0	0			0.951456	1.01942	1.03883	1.07143
529044	251	722	2014-10-20	Saline	1	2197545	2	74	5		1	0	140	97	20	73	70			7	73	60	43		155	1000	0		0	0	1	1					0		0	0	0	1	0			0.821918	0.589041	0	0.716667
529491	635	723	2014-10-31	Saline	1	494261	2	76	5		1	4	103	100	27	75	67			11	75	91	102	88	200	2000	0		0	0	0	0					0		1	0	0	0	0			1.21333	1.36	1.17333	1.12088
529182	353	724	2014-10-23	Saline	1	182385	1	76	5		1	0	135	89	21	97	65			15	97	77	73	71	135	2000	0		0	0	0	0					0		1	0	0	0	0			0.793814	0.752577	0.731959	0.948052
528826	36	725	2014-10-14	Saline	1	2179021	2	13	5		1	0	109	100	23	58				9	58				120	2000	1		1	1	1	1					0		0	1	0	0	0			0	0	0	0
529669	153	726	2014-10-17	Saline	1	2195790	2	85	5		0	1	126	100	27	168	24			6	168	132			136		0		0	1	1	1					0		0	0	0	1	0			0.785714	0	0	0
529696	818	727	2014-11-07	Saline	1	2089353	1	70	5		0	0				65	89			5	65	74	84	73	159	2000	0		0	0	0	0					0		1	0	0	0	0			1.13846	1.29231	1.12308	1.13514
530125	1173	728	2014-11-19	Saline	1	2198448	1	84	5		0	7	135	95	29	97	61			5	97	120	89	108	150	1000	0		0	0	0	0				5	1		0	0	0	0	1			1.23711	0.917526	1.1134	0.741667
529605	751	729	2014/11/5(overnight D0 11/6)	Saline	1	2103490	1	87	5		1	4	111	101	30	146	37			21	146	141	122	113	283		0		0	0	0	0			4	5	1		0	0	0	0	1			0.965753	0.835616	0.773973	0.865248
529971	1064	730	2014-11-15	Saline	1	2076575	2	25	5		1	1	84	106	14	128	50			60	128	203	219	202	135	1000	0		0	0	0	0					0		1	0	0	0	0			1.58594	1.71094	1.57812	1.07882
529173	340	731	2014-10-22	Saline	1	878144	2	63	5		1	4	117	95	25	42	91			33	42	37	45	42	185	2000	0		0	0	0	0					0		1	0	0	0	0			0.880952	1.07143	1	1.21622
530137	1209	732	2014-11-20	Saline	1	819496	2	69	5		0	0	140	99	28	77	67			1	77				136	1000	1		1	1	1	1					0		0	1	0	0	0			0	0	0	0
529671	823	733	2014/11/7(overnight D011/7)	Saline	1	2199690	1	27	5		1	3	148	92	17	116	74			2	116	91			368	8000	0		0	1	1	1					0		0	0	1	0	0			0.784483	0	0	0
529174	328	734	2014-10-22	Saline	1	2165071	2	32	5		0	2	116	104	23	37	91			2	37		33		171	1000	0		1	0	1	1					0		0	0	1	0	0			0	0.891892	0	0
529312	481	735	2014-10-27	Saline	1	150042	2	79	5		1	4	98	105	18	333	11			1	333	391			135	300	0		0	1	1	1					0		0	0	1	0	0			1.17417	0	0	0
529660	775	736	2014-11-06	Saline	1	2179634	2	81	5		0	0	125	105	27	106	42			3	106				175	1000	1		1	1	1	1					0		0	1	0	0	0			0	0	0	0
528859	51	737	2014-10-14	Saline	1	384806	2	73	5		0	0	144	102	28	69	75			1	69				174	2000	1		1	1	1	1					0		0	1	0	0	0			0	0	0	0
528820	20	738	2014-10-13	Saline	1	2188905	2	42	5		0	6		100	25	78	80			2	78				190		1		1	1	1	1					0		0	1	0	0	0			0	0	0	0
530024	1103	739	2014-11-17	Saline	1	2195533	1	25	5		0	2	163	101	28	73	91			1	73				259	2000	1		1	1	1	1					0		0	1	0	0	0			0	0	0	0
529060	248	740	2014-10-20	Saline	1	2133847	2	29	5		1	0	116	101	23	28	91			10	28	30	20	21	295	2000	0		0	0	0	0					0		1	0	0	0	0			1.07143	0.714286	0.75	0.666667
529655	780	741	2014-11-06	Saline	1	2157352	2	64	5		0	0								1					140	1000	1		1	1	1	1					0		0	1	0	0	0			0	0	0	0
530158	1229	742	2014-11-20	Saline	1	753410	2	61	5		0	2	125	102	30	53	91			2	53	42			193	1000	0		0	1	1	1					0		0	0	1	0	0			0.792453	0	0	0
528916	91	743	2014-10-15	Saline	1	2020771	2	51	5		0	2	118	98	27	42	91			2	42	100	89		197	2000	0		0	0	1	1					0		0	0	1	0	0			2.38095	2.11905	0	0.89
529654	770	744	2014-11-06	Saline	1	2168522	2	43	5		0	0								1					150	1000	1		1	1	1	1					0		0	1	0	0	0			0	0	0	0
528986	169	745	2014-10-17	Saline	1	2184835	1	36	5		0	0								1					195	2000	1		1	1	1	1					0		0	1	0	0	0			0	0	0	0
530043	1155	746	2014-11-18	Saline	1	268637	1	49	5		0	0	124	102	32	57	91			26	57	53	42	47	221	1000	0		0	0	0	0					0		1	0	0	0	0			0.929825	0.736842	0.824561	0.792453
529614	732	747	2014-11-05	Saline	1	H409128	1	52	5		0	0	146	104	27	72	91			3	72				196		1		1	1	1	1					0		0	1	0	0	0			0	0	0	0
529342	509	748	2014-10-28	Saline	1	2158547	2	36	5		0	0	130	100	26	59	91			1	59				153	1000	1		1	1	1	1					0		0	1	0	0	0			0	0	0	0
529565	705	749	2014-11-03	Saline	1	2176477	2	36	5		0	0								2	0		52		157	2000	0		1	0	1	1					0		0	1	0	0	0			0	0	0	0
529306	478	750	2014-10-27	Saline	1	2077089	2	54	5		0	0	140	101	25	61	91			1	61				130	1000	1		1	1	1	1					0		0	1	0	0	0			0	0	0	0
529206	359	751	2014-10-23	Saline	1	749327	1	82	5		0	0	141	99	28	65	86			1	65				214	1000	1		1	1	1	1					0		0	1	0	0	0			0	0	0	0
529309	467	752	2014-10-27	Saline	1	2166437	2	41	2		0	1	127	103	24	50	91			5	50	48	43	39	283	400	0		0	0	0	0					0		1	0	0	0	0			0.96	0.86	0.78	0.895833
529150	334	753	2014-10-22	Saline	1	2139093	1	42	2		1	3	87	98	23	103	76			58	103	118	120	148	284	3000	0		0	0	0	0					0		1	0	0	0	0			1.14563	1.16505	1.43689	1.01695
529954	1030	754	2014-11-14	Saline	1	2115798	2	54	2		0	0	149	101	29	55	91			4	55	52	54	48	206	1000	0		0	0	0	0		2	3	4	1		0	0	0	0	1			0.945455	0.981818	0.872727	1.03846
529816	926	755	2014-11-11	Saline	1	684604	2	77			0	2	129	103	26	73	68			6	73	65	71	60	125	1000	0		0	0	0	0					0		1	0	0	0	0			0.890411	0.972603	0.821918	1.09231
530169	1237	756	2014-11-20	Saline	1	2200806	1	81			1	7	140	99	29	67	86			11	67	59	62	61	448	3600	0		0	0	0	0					0		1	0	0	0	0			0.880597	0.925373	0.910448	1.05085
530037	1126	757	2014-11-18	Saline	1	050304	2	63			0	2	159	96	31	57	91			8	57	43	45	43	326	1000	0		0	0	0	0					0		1	0	0	0	0			0.754386	0.789474	0.754386	1.04651
528858	49	758	2014-10-14	Saline	1	2157691	2	71			0	0	153	85	27	75	69			61	75	103	75	64	240	2000	0		0	0	0	0					0		1	0	0	0	0			1.37333	1	0.853333	0.728155
529611	749	759	2014-11-05	Saline	1	007615	2	57			0	2	108	104	27	36	91			35	36	45	32	32	170	3000	0		0	0	0	0					0		1	0	0	0	0			1.25	0.888889	0.888889	0.711111
529232	373	760	2014-10-24	Saline	1	2196118	2	64			0	2	120	102	20	51	91			28	51	101	61	43	320	2000	0		0	0	0	0					0		1	0	0	0	0			1.98039	1.19608	0.843137	0.60396
529366	533	761	2014-10-29	Saline	1	2081033	1	81			1	1	162	103	18	153	36			1	153	182			210		0		0	1	1	1					0		0	0	1	0	0			1.18954	0	0	0
530376	1057	762	2014-11-15	Saline	1	H402168	2	83			1	6	130	102	15	172	23			11	172	113	87	100	269	2000	0		0	0	0	0					0		1	0	0	0	0			0.656977	0.505814	0.581395	0.769912
528912	97	763	2014-10-15	Saline	1	063630	2	81			0	0	146	98	24	96	48			6	96	89	64	58	207	3000	0		0	0	0	0					0		1	0	0	0	0			0.927083	0.666667	0.604167	0.719101
530055	1124	764	2014-11-18	Saline	1	789422	2	28			0	2	129	101	23	60	91			14	60	63	47	53	325	700	0		0	0	0	0				4	1		0	0	0	0	1			1.05	0.783333	0.883333	0.746032
529111	273	765	2014-10-21	Saline	1	128677	1	54			0	3	127	99	25	70	91			13	70	64	68	74	313	3000	0		0	0	0	0			3	4	1		0	0	0	0	1			0.914286	0.971429	1.05714	1.0625
530094	1160	766	2014-11-19	Saline	1	2149156	2	82			0	0	137	100	27	84	55			5	84	83	95	83	233	2000	0		0	0	0	0					0		1	0	0	0	0			0.988095	1.13095	0.988095	1.14458
529559	690	767	2014-11-03	Saline	1	172337	2	62			0	6	139	102	25	53	91			4	53	46	45	48	300	3000	0		0	0	0	0		2	3	4	1		0	0	0	0	1			0.867925	0.849057	0.90566	0.978261
529903	1003	768	2014-11-13	Saline	1	2196093	1	47			0	0	142	102	23	81	91			6	81	86	77	76	285	2000	0		0	0	0	0					0		1	0	0	0	0			1.06173	0.950617	0.938272	0.895349
530165	1207	769	2014-11-20	Saline	1	2153076	1	61			0	0	159	102	29	87	82			7	87	88	96	98	340	2000	0		0	0	0	0					0		1	0	0	0	0			1.01149	1.10345	1.12644	1.09091
529360	510	770	2014-10-28	Saline	1	450072	1	69			0	9	122	104	20	203	28			31	203	199	194	181	240	1000	0		0	0	0	0					0		1	0	0	0	0			0.980296	0.955665	0.891626	0.974874
529474	616	771	2014-10-31	Saline	1	718921	1	74			0	6	140	105	26	147	40			5	147	146	151	167	306	4046	0		0	0	0	0					0		1	0	0	0	0			0.993197	1.02721	1.13605	1.03425
529994	1078	772	2014-11-17	Saline	1	2176621	1	16	5		0	0								2					159	1000	1		1	1	1	1					0		0	1	0	0	0			0	0	0	0
529550	687	773	2014-11-03	Saline	1	2184826	1	21	5		0	0								2					239	2000	1		1	1	1	1					0		0	1	0	0	0			0	0	0	0
529995	1091	774	2014-11-17	Saline	1	2098688	1	34	5		0	0								1					147	1000	1		1	1	1	1					0		0	1	0	0	0			0	0	0	0
529034	222	775	2014-10-20	Saline	1	2143977	2	18	5		0	1	150	96	26	51	91			2	51	55			155	1000	0		0	1	1	1					0		0	0	1	0	0			1.07843	0	0	0
529854	944	776	2014-11-12	Saline	1	2194846	2	27	5		0	0	143	99	27	52	91			6	52	44	48	53	158	2000	0		0	0	0	0					0		1	0	0	0	0			0.846154	0.923077	1.01923	1.09091
530223	1287	777	2014-11-22	Saline	1	817440	2	77	5		1	2	127	98	20	86	56			5	86	51	52		145	1000	0		0	0	1	1					0		0	0	0	1	0			0.593023	0.604651	0	1.01961
530101	1165	778	2014-11-19	Saline	1	614370	2	49	5		0	0	124	103	23	56	91			6	56	43			398	2000	0		0	1	1	1					0		0	0	0	1	0			0.767857	0	0	0
529250	403	779	2014-10-24	Saline	1	H334041	2	73	5		1	1	136	106	26	68	76			3	68	64			170	1000	0		0	1	1	1					0		0	0	1	0	0			0.941176	0	0	0
528925	113	780	2014-10-16	Saline	1	255929	1	64	5		0	0	141	102	27	91	75			5	91	80		70	338	2000	0		0	1	0	1					0		0	0	0	1	0			0.879121	0	0.769231	0
529489	633	781	2014-10-31	Saline	1	197395	2	71	5		1	2	121	98	26	67	79			8	67	69	63	67	191	1000	0		0	0	0	0					0		1	0	0	0	0			1.02985	0.940299	1	0.913043
528908	111	782	2014-10-15	Saline	1	2197068	1	36	5		1	0	155	99	24	60	91			3	60	59			120	2000	0		0	1	1	1					0		0	0	1	0	0			0.983333	0	0	0
530038	1141	783	2014-11-18	Saline	1	2079586	2	55	5		0	0	139	100	30	53	91			2	53	45	59	55	190	2000	0		0	0	0	0			5	6	1		0	0	0	0	1			0.849057	1.11321	1.03774	1.31111
529329	501	784	2014-10-28	Saline	1	2140610	2	51	5		0	6	110	98	28	63	91			6	63	57	51	49	120	1000	0		0	0	0	0					0		1	0	0	0	0			0.904762	0.809524	0.777778	0.894737
529637	755	785	2014-11-06	Saline	1	719033	1	36	5		0	0	147	102	29	82	91			5	82	72	80	79	240	2000	0		0	0	0	0					0		1	0	0	0	0			0.878049	0.97561	0.963415	1.11111
529149	312	786	2014-10-22	Saline	1	2180248	2	31	5		0	0	143	105	26	59	91			2	59	45	41	57	305	2000	0		0	0	0	0				9	1		0	0	0	0	1			0.762712	0.694915	0.966102	0.911111
530146	1204	787	2014-11-20	Saline	1	154097	1	84	5		0	0	167	97	32	67	84			8	67	82			159	1000	0		0	1	1	1					0		0	0	0	1	0			1.22388	0	0	0
529030	232	788	2014-10-20	Saline	1	2197543	2	31	5		1	0	139	91	22	57	91			4	57	73	53	53	180	1000	0		0	0	0	0					0		1	0	0	0	0			1.2807	0.929825	0.929825	0.726027
529922	1029	789	2014-11-14	Saline	1	2200695	1	52	5		1	1								4	0	70	48	52	236	1000	0		0	0	0	0					0		0	1	0	0	0			0	0	0	0.685714
529296	485	790	2014-10-27	Saline	1	2198481	1	70	5		1	4	119	98	23	62	91			37	62	68	66	72	151	1000	0		0	0	0	0					0		1	0	0	0	0			1.09677	1.06452	1.16129	0.970588
529757	871	791	2014-11-10	Saline	1	H302568	1	83	5		1	0	145	99	26	105	56			15	105	93	81	91	376	3000	0		0	0	0	0					0		1	0	0	0	0			0.885714	0.771429	0.866667	0.870968
529014	208	792	2014-10-19	Saline	1	2197458	2	62	5		1	6	109	99	25	54	91			5	54				250	1000	1		1	1	1	1					0		0	1	0	0	0			0	0	0	0
529894	1011	793	2014-11-13	Saline	1	2200489	2	73	5		1	0	140	91	28	37	91			6	37	44	128	149	163	1000	0		0	0	0	0					0		1	0	0	0	0			1.18919	3.45946	4.02703	2.90909
528904	92	794	2014-10-15	Saline	1	2171020	2	77	5		1	6	136	100	26	50	90			13	50	34	43	40	176	1000	0		0	0	0	0					0		1	0	0	0	0			0.68	0.86	0.8	1.26471
528926	132	795	2014-10-16	Saline	1	752192	1	76	5		0	0	161	101	26	89	71			4	89	78		79	232	300	0		0	1	0	1					0		0	0	1	0	0			0.876404	0	0.88764	0
529439	591	796	2014-10-30	Saline	1	848557	2	21	5		0	0	141	104	22	68	91			4	68	61	45	63	195	2000	0		0	0	0	0					0		1	0	0	0	0			0.897059	0.661765	0.926471	0.737705
528962	161	797	2014-10-17	Saline	1	2197080	2	70	5		1	1	135	106	27	66	81			4	66	59	61	61	125	1000	0		0	0	0	0					0		1	0	0	0	0			0.893939	0.924242	0.924242	1.0339
530217	1273	798	2014-11-21	Saline	1	2089859	1	43	5		0	0	153	100	27	81	91			1	81				131		1		1	1	1	1					0		0	1	0	0	0			0	0	0	0
529383	535	799	2014-10-29	Saline	1	815984	1	28	5		0	0	136	102	21	78	91			1	78				165	2000	1		1	1	1	1					0		0	1	0	0	0			0	0	0	0
529425	573	800	2014-10-30	Saline	1	2152576	2	50	5		0	0	144	103	25	43	91			4	43	40	33	38	235	2000	0		0	0	0	0					0		1	0	0	0	0			0.930233	0.767442	0.883721	0.825
528958	147	801	2014-10-17	Saline	1	775712	1	37	5		1	0	159	98	25	67	91			5	67		50	48	164	1000	0		1	0	0	1					0		0	0	0	1	0			0	0.746269	0.716418	0
529214	389	802	2014-10-24	Saline	1	2194849	2	42	5		1	2	140	105	27	35	91			5	35		45	43	120	1000	0		1	0	0	1					0		0	0	0	1	0			0	1.28571	1.22857	0
528978	183	803	2014-10-17	Saline	1	605950	1	55	5		1	6	158	98	34	56	91			38	56	72	66	61	125	2000	0		0	0	0	0				4	1		0	0	0	0	1			1.28571	1.17857	1.08929	0.916667
529602	741	804	2014-11-05	Saline	1	2055712	1	43	5		0	0	155	102	24	72	91			2	72	74			155	1000	0		0	1	1	1					0		0	0	1	0	0			1.02778	0	0	0
529119	290	805	2014-10-21	Saline	1	2197491	2	36	5		1	0	127	104	24	52	91			9	52	57	60	50	260	1000	0		0	0	0	0					0		1	0	0	0	0			1.09615	1.15385	0.961538	1.05263
528814	26	806	2014-10-13	Saline	1	CV54311	1	60	5		1	1	162	102	22	69	91			56	69	59	59	54	298	3000	0		0	0	0	0					0		1	0	0	0	0			0.855072	0.855072	0.782609	1
529661	772	807	2014-11-06	Saline	1	2196316	2	41	5		1	1	126	99	26	63	91			15	63	63	53	53	160	1000	0		0	0	0	0					0		1	0	0	0	0			1	0.84127	0.84127	0.84127
529855	954	808	2014-11-12	Saline	1	2162993	2	46	5		0	0	145	99	26	69	91			6	69	60	61	75	230	2000	0		0	0	0	0					0		1	0	0	0	0			0.869565	0.884058	1.08696	1.01667
529861	977	809	2014/11/12(overnight D0 11/13)	Saline	1	2200473	1	43	5		1	3	153	98	26	90	89			12	90	66	63	76	319	2000	0		0	0	0	0					0		1	0	0	0	0			0.733333	0.7	0.844444	0.954545
529754	806	810	2014-11-07	Saline	1	2182886	1	19	5		1	2	148	102	28	90	91			8	90	94	73	71	265	2000	0		0	0	0	0				4	1		0	0	0	0	1			1.04444	0.811111	0.788889	0.776596
528832	47	811	2014-10-14	Saline	1	2128054	2	32	5		0	2	131	100	25	71	91			2	71	55	59	59	127	2000	0		0	0	0	0				5	1		0	0	0	0	1			0.774648	0.830986	0.830986	1.07273
528881	76	812	2014-10-15	Saline	1	2192732	1	46	5		0	2	154	102	25	89	89			5	89	70	80	90	285	2000	0		0	0	0	0			3	5	1		0	0	0	0	1			0.786517	0.898876	1.01124	1.14286
529337	505	813	2014-10-28	Saline	1	670006	2	59	5		1	0	114	103	24	72	79			7	72	58	57	55	228	2000	0		0	0	0	0					0		1	0	0	0	0			0.805556	0.791667	0.763889	0.982759
530232	1294	814	2014-11-23	Saline	1	2201684	1	66	5		1	0	155	99	26	72	91			6	72	68	64	64	177	1000	0		0	0	0	0					0		1	0	0	0	0			0.944444	0.888889	0.888889	0.941176
529881	986	815	2014-11-13	Saline	1	664919	1	43	5		0	0	144	105	26	84	91			5	84	80	74	81	328	1000	0		0	0	0	0					0		1	0	0	0	0			0.952381	0.880952	0.964286	0.925
529001	197	816	2014-10-18	Saline	1	2197469	1	62	5		1	0	136	98	29	78	91			9	78		73	84	124	1000	0		1	0	0	1			3	4	1		0	0	0	1	0			0	0.935897	1.07692	0
529297	475	817	2014-10-27	Saline	1	738189	2	78	3		0	1	119	99	25	120	37			4	120	89	87	103	150	1000	0		0	0	0	0				4	1		0	0	0	0	1			0.741667	0.725	0.858333	0.977528
530008	1084	818	2014-11-17	Saline	1	801559	2	74	3		0	0	144	103	21	58	87			5	58	48	53	54	199	2000	0		0	0	0	0				4	1		0	0	0	0	1			0.827586	0.913793	0.931034	1.10417
528815	21	819	2014-10-13	Saline	1	391203	2	65	3		0	0	142	99	28	55	91			7	55	51	58	50	175	2000	0		0	0	0	0				4	1		0	0	0	0	1			0.927273	1.05455	0.909091	1.13725
529368	543	820	2014-10-29	Saline	1	807522	1	72	3		0	1	126	100	28	106	59			8	106	84	100	108	136	2000	0		0	0	0	0					0		1	0	0	0	0			0.792453	0.943396	1.01887	1.19048
529921	1019	821	2014-11-14	Saline	1	591388	2	51	3		0	0	132	106	25	65	91			5	65	60	65		175	2000	0		0	0	1	1					0		0	0	0	1	0			0.923077	1	0	1.08333
530026	1108	822	2014-11-17	Saline	1	441912	2	66	3		0	0	151	97	24	76	70			8	76	76	73	73	143	2000	0		0	0	0	0					0		1	0	0	0	0			1	0.960526	0.960526	0.960526
530193	1250	823	2014-11-21	Saline	1	573025	2	64	3		0	0	128	100	27	56	91			5	56	59	60	53	168	2000	0		0	0	0	0			3	4	1		0	0	0	0	1			1.05357	1.07143	0.946429	1.01695
529067	234	824	2014-10-20	Saline	1	854699	2	56	3		0	0	137	97	29	90	62			6	90	129	89	76	201	3000	0		0	0	0	0				4	1		0	0	0	0	1			1.43333	0.988889	0.844444	0.689922
529314	473	825	2014-10-27	Saline	1	624238	2	56	3		0	1	130	101	26	56	91			3	56	50			380	3000	0		0	1	1	1					0		0	0	1	0	0			0.892857	0	0	0
529334	491	826	2014-10-28	Saline	1	617151	1	58	3		0	4	136	105	28	133	50			3	133	139	126	118	206	2000	0		0	0	0	0				6	1		0	0	0	0	1			1.04511	0.947368	0.887218	0.906475
529335	502	827	2014-10-28	Saline	1	041050	1	70	3		0	1	132	103	26	102	63			18	102	72	65	77	161	1500	0		0	0	0	0					0		1	0	0	0	0			0.705882	0.637255	0.754902	0.902778
529676	792	828	2014-11-07	Saline	1	670281	2	69	3		0	0	133	99	27	65	83			4	65	60	71	62	212	2000	0		0	0	0	0					0		1	0	0	0	0			0.923077	1.09231	0.953846	1.18333
529713	834	829	2014-11-08	Saline	1	619174	2	81	3		1	0	114	95	25	73	66			15	73	86	73	65	159	2000	0		0	0	0	0					0		1	0	0	0	0			1.17808	1	0.890411	0.848837
530225	1288	830	2014-11-22	Saline	1	347431	2	66	3		0	2	96	101	27	206	21			13	206	187	183	182	145	1000	0		0	0	0	0					0		1	0	0	0	0			0.907767	0.88835	0.883495	0.97861
530236	1301	831	2014-11-23	Saline	1	2201704	2	72	3		1	0	117	99	24	65	80			4	65	64	65	58	165	1000	0		0	0	0	0					0		1	0	0	0	0			0.984615	1	0.892308	1.01562
528992	114	832	2014-10-16	Saline	1	194414	1	91	3		1	0	106	100	30	83	70			18	83	83	66	59	292	3000	0		0	0	0	0					0		1	0	0	0	0			1	0.795181	0.710843	0.795181
529017	204	833	2014-10-19	Saline	1	244634	2	75	3		1	4	118	106	25	228	17			12	228	225	229	231	125	1000	0		0	0	0	0					0		1	0	0	0	0			0.986842	1.00439	1.01316	1.01778
530224	1282	834	2014-11-22	Saline	1	187082	2	77	3		1	1	139	98	23	78	62			6	78	68	57	67	230	2000	0		0	0	0	0					0		1	0	0	0	0			0.871795	0.730769	0.858974	0.838235
529873	961	835	2014-11-12	Saline	1	300477	1	89	3		1	0	132	106	28	77	76			9	77	69	66	70	153	2000	0		0	0	0	0				6	1		0	0	0	0	1			0.896104	0.857143	0.909091	0.956522
529907	985	836	2014-11-13	Saline	1	2142237	2	33	5		0	0								1		54		52	140	2000	0		0	1	0	1				4	1		0	1	0	0	0			0	0	0	0
530018	1109	837	2014-11-17	Saline	1	916744	2	87	5		1	0	129	94	27	71	66			9	71	71	73	60	141	1000	0		0	0	0	0					0		1	0	0	0	0			1	1.02817	0.84507	1.02817
529186	348	838	2014-10-23	Saline	1	2031463	2	35	3		0	0								1		53			140	2000	0		0	1	1	1					0		0	1	0	0	0			0	0	0	0
529645	821	839	2014-11-07	Saline	1	X216502A	2	80	3		1	0	122	98	30	47	90			12	47	57	40	33	233	2000	0		0	0	0	0					0		1	0	0	0	0			1.21277	0.851064	0.702128	0.701754
529888	980	840	2014-11-13	Saline	1	2200350	1	20	3		1	0	132	100	30	89	91			2	89	82			199	2000	0		0	1	1	1					0		0	0	1	0	0			0.921348	0	0	0
529298	486	841	2014-10-27	Saline	1	527207	1	45	3		1	0	165	102	25	110	69			4	110	114	98	92	134	1000	0		0	0	0	0				4	1		0	0	0	0	1			1.03636	0.890909	0.836364	0.859649
529188	350	842	2014-10-23	Saline	1	2011243	2	65	3		0	2	145	101	29	48	91			5	48	50	40	31	278	2000	0		0	0	0	0				4	1		0	0	0	0	1			1.04167	0.833333	0.645833	0.8
528947	119	843	2014-10-16	Saline	1	317091	2	70	3		0	1	137	100	26	54	91			4	54	47	53	55	312	2000	0		0	0	0	0				7	1		0	0	0	0	1			0.87037	0.981481	1.01852	1.12766
529617	739	844	2014-11-05	Saline	1	773161	1	61	3		1	5	106	105	23	100	69			46	100	147	157	125	290	4000	0		0	0	0	0					0		1	0	0	0	0			1.47	1.57	1.25	1.06803
528971	148	845	2014-10-17	Saline	1	365466	2	84	3		0	4	106	99	28	172	23			4	172	154		132	193	1000	0		0	1	0	1				4	1		0	0	1	0	0			0.895349	0	0.767442	0
529407	552	846	2014-10-29	Saline	1	516455	2	51	3		0	0	131	100	28	68	88			6	68	65	61	54	182	1000	0		0	0	0	0					0		1	0	0	0	0			0.955882	0.897059	0.794118	0.938462
529263	428	847	2014-10-25	Saline	1	123058	1	63	3		1	0	123	108	21	93	74			5	93	87		78	205	2000	0		0	1	0	1					0		0	0	0	1	0			0.935484	0	0.83871	0
528824	23	848	2014-10-13	Saline	1	H327627	1	53	3		1	0	124	92	24	45	91			12	45	41	47	52	220	2000	0		0	0	0	0					0		1	0	0	0	0			0.911111	1.04444	1.15556	1.14634
529272	445	849	2014-10-26	Saline	1	345356	2	63	5		1	0	137	105	27	61	91			3	61	57			155		0		0	1	1	1					0		0	0	1	0	0			0.934426	0	0	0
529973	1069	850	2014-11-16	Saline	1	658283	1	63	5		1	0								2	0	81			217	1000	0		0	1	1	1					0		0	1	0	0	0			0	0	0	0
529961	1060	851	2014-11-15	Saline	1	2015729	1	58	5		1	0								1					203	1000	1		1	1	1	1					0		0	1	0	0	0			0	0	0	0
529578	713	852	2014-11-04	Saline	1	595709	2	21	5		1	0								3					158	1000	1		1	1	1	1					0		0	1	0	0	0			0	0	0	0
528928	144	853	2014-10-16	Saline	1	780916	2	51	5		1	0								3	0	51			140	2000	0		0	1	1	1					0		0	1	0	0	0			0	0	0	0
529273	449	854	2014-10-26	Saline	1	H339236	2	95	3		1	0	106	99	24	102	40			11	102	82	78	66	189	2000	0		0	0	0	0					0		1	0	0	0	0			0.803922	0.764706	0.647059	0.95122
529285	452	855	2014-10-26	Saline	1	660901	1	60	3		1	0	139	105	25	73	91			8	73	67	62	58	130	2000	0		0	0	0	0		2	3	4	1		0	0	0	0	1			0.917808	0.849315	0.794521	0.925373
529960	1058	856	2014-11-15	Saline	1	113754	2	79	3		1	4	97	95	27	131	33			11	131	175	168	139	242	400	0		0	0	0	0					0		1	0	0	0	0			1.33588	1.28244	1.06107	0.96
529120	263	857	2014-10-20	Saline	1	687740	1	79	3		0	2	119	105	21	131	44			17	131	132	146	163	152	2000	0		0	0	0	0					0		1	0	0	0	0			1.00763	1.1145	1.24427	1.10606
529082	282	858	2014-10-21	Saline	1	2164613	2	75	2		1	1	127	106	17	137	32			6	137	153	117	265	241	1100	0		0	0	0	0				4	1		0	0	0	0	1			1.11679	0.854015	1.93431	0.764706
530218	1260	859	2014-11-21	Saline	1	181627	1	44	5		0	0								2					240	2000	1		1	1	1	1					0		0	1	0	0	0			0	0	0	0
530197	1249	860	2014-11-21	Saline	1	2199904	2	15	5		1	0	133	104	21	57				1	57				245	2000	1		1	1	1	1					0		0	1	0	0	0			0	0	0	0
529235	412	861	2014-10-24	Saline	1	644062	1	63	5		0	0	148	101	29	70	91			1	70				130	2000	1		1	1	1	1					0		0	1	0	0	0			0	0	0	0
529033	267	862	2014-10-20	Saline	1	312160	2	78	5		1	0	137	100	26	73	68			3	73	60		57	125	1000	0		0	1	0	1				9	1		0	0	1	0	0			0.821918	0	0.780822	0
529733	850	863	2014/11/9（overnight D0 11/10)	Saline	1	066383	2	87	3		0	0	135	103	29	68	70			12	68	56	53	42	225	1000	0		0	0	0	0					0		1	0	0	0	0			0.823529	0.779412	0.617647	0.946429
530147	1206	864	2014-11-20	Saline	1	735529	2	63	3		0	0	161	101	24	56	91			5	56	47	44	44	242	2000	0		0	0	0	0					0		1	0	0	0	0			0.839286	0.785714	0.785714	0.93617
529470	613	865	2014-10-31	Saline	1	844753	2	80	3		0	0	138	99	28	43	91			7	43	39	34	45	182	2000	0		0	0	0	0				5	1		0	0	0	0	1			0.906977	0.790698	1.04651	0.871795
529860	975	866	2014-11-12	Saline	1	2076326	1	73	3		1	0	130	101	21	158	36			6	158	163	177	181	168	2000	0		0	0	0	0					0		1	0	0	0	0			1.03165	1.12025	1.14557	1.08589
529400	553	867	2014-10-29	Saline	1	2097563	1	56	3		1	0	147	103	24	64	91			15	64	67	57	52	171	3000	0		0	0	0	0					0		1	0	0	0	0			1.04688	0.890625	0.8125	0.850746
529583	703	868	2014-11-03	Saline	1	2198337	1	32	5		0	0	143	101	26	73	91			4	73				168	1000	1		1	1	1	1					0		0	1	0	0	0			0	0	0	0
529009	199	869	2014-10-18	Saline	1	2197415	2	99	3		1	0	106	103	26	72	60			5	72	74	77	74	230	1000	0		0	0	0	0					0		1	0	0	0	0			1.02778	1.06944	1.02778	1.04054
528975	184	870	2014-10-17	Saline	1	X121119	1	88	3		1	2	128	105	26	114	49			10	114	150	148	118	125	1000	0		0	0	0	0					0		1	0	0	0	0			1.31579	1.29825	1.03509	0.986667
529956	1040	871	2014-11-14	Saline	1	X65702	1	97	5		1	4	105	97	26	132	38			13	132	159	138	113	135	2000	0		0	0	0	0					0		1	0	0	0	0			1.20455	1.04545	0.856061	0.867925
529533	681	872	2014-11-02	Saline	1	338952	2	86	3		1	0	118	89	32	29	91			16	29	40	31	31	190	1000	0		0	0	0	0					0		1	0	0	0	0			1.37931	1.06897	1.06897	0.775
529813	928	873	2014-11-11	Saline	1	2199183	1	20	5		0	0								1		62			190	1000	0		0	1	1	1					0		0	1	0	0	0			0	0	0	0
529264	432	874	2014-10-25	Saline	1	2198184	1	58	5		1	0								3					230	1000	1		1	1	1	1					0		0	1	0	0	0			0	0	0	0
529036	247	875	2014-10-20	Saline	1	550389	1	64	5		0	0	155	96	26	82	86			5	82	96	87		255	2000	0		0	0	1	1					0		0	0	0	1	0			1.17073	1.06098	0	0.90625
529761	883	876	2014-11-10	Saline	1	745850	1	67	5		0	0	148	96	27	77	89			4	77	68	69	71	242	2000	0		0	0	0	0					0		1	0	0	0	0			0.883117	0.896104	0.922078	1.01471
529804	859	877	2014-11-10	Saline	1	189451	1	41	5		1	2	105	98	25	67	91			77	67	79	66	63	165	1000	0		0	0	0	0		2	3	4	1		0	0	0	0	1			1.1791	0.985075	0.940299	0.835443
529002	200	878	2014-10-18	Saline	1	606168	2	83	5		1	0	108	103	25	83	55			6	83	86	94	84	210	2000	0		0	0	0	0					0		1	0	0	0	0			1.03614	1.13253	1.01205	1.09302
529521	664	879	2014-11-01	Saline	1	785759	2	91	3		1	2	125	101	22	143	27			10	143	140	178	169	148		0		0	0	0	0					0		1	0	0	0	0			0.979021	1.24476	1.18182	1.27143
529876	979	880	2014-11-13	Saline	1	2199114	2	59	5		0	0								1		47			146	1000	0		0	1	1	1					0		0	1	0	0	0			0	0	0	0
529579	715	881	2014-11-04	Saline	1	564624	2	56	3		1	0								2	0	69	79		150	2000	0		0	0	1	1					0		0	1	0	0	0			0	0	0	1.14493
529673	385	882	2014-10-24	Saline	1	574694	2	57	3		1	4	99	103	21	267	16			31	267	257	248	227	264		0		0	0	0	0					0		1	0	0	0	0			0.962547	0.928839	0.850187	0.964981
529874	967	883	2014-11-12	Saline	1	2022412	2	79	3		1	0	113	100	25	72	68			7	72	66	76	73	168	2000	0		0	0	0	0					0		1	0	0	0	0			0.916667	1.05556	1.01389	1.15152
529732	848	884	2014-11-09	Saline	1	163488	2	84	5		1	1	110	100	27	57	82			6	57	52	55		320	1000	0		0	0	1	1					0		0	0	0	1	0			0.912281	0.964912	0	1.05769
529773	882	885	2014-11-10	Saline	1	494700	2	75	3		1	2	107	95	28	72	70			12	72	51	41	43	169	1000	0		0	0	0	0					0		1	0	0	0	0			0.708333	0.569444	0.597222	0.803922
529632	756	886	2014-11-06	Saline	1	877859	1	54	3		0	0	148	103	25	90	82			2	90	85			155	1500	0		0	1	1	1					0		0	0	1	0	0			0.944444	0	0	0
529233	401	887	2014-10-24	Saline	1	579688	2	84	3		1	0	112	100	26	76	61			6	76	74		74	130	1000	0		0	1	0	1					0		0	0	0	1	0			0.973684	0	0.973684	0
529520	660	888	2014-11-01	Saline	1	2079133	2	86	3		1	4	110	108	27	90	50			7	90	122	138	87	125		0		0	0	0	0					0		1	0	0	0	0			1.35556	1.53333	0.966667	1.13115
529656	757	889	2014-11-06	Saline	1	2192001	2	64	2		0	6	146	100	28	57	91			11	57	59	46	42	461	2300	0		0	0	0	0					0		1	0	0	0	0			1.03509	0.807018	0.736842	0.779661
530057	1123	890	2014-11-18	Saline	1	2197766	2	53	2		1	7	123	94	23	37	91			45	37	37	32	31	604	3000	0		0	0	0	0					0		1	0	0	0	0			1	0.864865	0.837838	0.864865
528821	13	891	2014-10-13	Saline	1	601970	2	87	2		1	6	106	90	26	66	71			18	66	70	67	64	381	2200	0		0	0	0	0					0		1	0	0	0	0			1.06061	1.01515	0.969697	0.957143
529365	500	892	2014-10-28	Saline	1	2154124	2	43	5		0	3	87	105	26	62	91			1	62	59			228	2000	0		0	1	1	1					0		0	0	1	0	0			0.951613	0	0	0
530068	1130	893	2014-11-18	Saline	1	2122769	1	35	5		1	5	82	102	22	91	91			40	91	95	103	93	265	1000	0		0	0	0	0					0		1	0	0	0	0			1.04396	1.13187	1.02198	1.08421
529925	1038	894	2014-11-14	Saline	1	2200693	1	19	3		1	0	135	107	21	92	91			19	92	88	77	72	305	3000	0		0	0	0	0					0		1	0	0	0	0			0.956522	0.836957	0.782609	0.875
528994	154	895	2014-10-17	Saline	1	670079	1	68	3		0	10	125	95	29	116	55			3	116	113			253	3500	0		0	1	1	1					0		0	0	1	0	0			0.974138	0	0	0
529328	489	896	2014-10-28	Saline	1	H430683	2	30	3		1	0	135	101	24	67	91			2	67	56			135	1000	0		0	1	1	1					0		0	0	1	0	0			0.835821	0	0	0
529585	726	897	2014-11-05	Saline	1	919058	1	33	3		0	0	154	104	28	74	91			1	74				175	1000	1		1	1	1	1					0		0	1	0	0	0			0	0	0	0
529734	854	898	2014-11-10	Saline	1	582434	2	46	3		0	0	170	103	27	79	76			1	79				125	1000	1		1	1	1	1					0		0	1	0	0	0			0	0	0	0
530015	1115	899	2014-11-17	Saline	1	2194125	1	31	3		0	0	154	101	27	90	91			1	90				126	1000	1		1	1	1	1					0		0	1	0	0	0			0	0	0	0
530014	1102	900	2014-11-17	Saline	1	2101948	1	78	3		0	0	145	101	27	107	56			3	107		96		200	1000	0		1	0	1	1					0		0	0	1	0	0			0	0.897196	0	0
529797	914	901	2014-11-11	Saline	1	274782	2	77	3		0	0	129	101	28	81	60			4	81	66	83	81	228	1000	0		0	0	0	0					0		1	0	0	0	0			0.814815	1.02469	1	1.25758
529444	571	902	2014-10-30	Saline	1	2156852	2	69	3		0	0								9	0	60	62	50	302	3000	0		0	0	0	0					0		0	1	0	0	0			0	0	0	1.03333
528996	167	903	2014-10-17	Saline	1	2150900	1	51	3		0	0								1					176	2000	1		1	1	1	1					0		0	1	0	0	0			0	0	0	0
529507	637	904	2014-10-31	Saline	1	2198751	1	35	3		1	1	121	104	22	90	91			22	90	87	88	76	170	2000	0		0	0	0	0			3	5	1		0	0	0	0	1			0.966667	0.977778	0.844444	1.01149
528976	170	905	2014-10-17	Saline	1	484703	1	56	3		0	2	145	99	30	82	91			7	82			60	237	2000	0		1	1	0	1				4	1		0	0	0	1	0			0	0	0.731707	0
530102	1190	906	2014-11-19	Saline	1	399751	2	67	3		1	0	133	102	25	70	76			4	70	49			195	2000	0		0	1	1	1					0		0	0	1	0	0			0.7	0	0	0
529988	1079	907	2014-11-17	Saline	1	2198508	1	32	3		0	0	162	100	31	75	91			1	75				132	1000	1		1	1	1	1					0		0	1	0	0	0			0	0	0	0
529601	731	908	2014-11-05	Saline	1	2171675	2	32	3		0	0	60	102	24	67	91			1	67				230	1000	1		1	1	1	1					0		0	1	0	0	0			0	0	0	0
528991	177	909	2014-10-17	Saline	1	2189380	2	33	3		0	0	135	97	23	74	91			1	74				131	2000	1		1	1	1	1					0		0	1	0	0	0			0	0	0	0
529704	802	910	2014-11-07	Saline	1	2159331	1	30	3		1	0	156	98	31	99	87			6	99	80			473	3000	0		0	1	1	1					0		0	0	0	1	0			0.808081	0	0	0
529506	627	911	2014-10-31	Saline	1	602666	2	83	3		0	2	127	100	28	67	73			4	67	67	67	51	175	2000	0		0	0	0	0					0		1	0	0	0	0			1	1	0.761194	1
529926	1023	912	2014-11-14	Saline	1	150226	2	39	3		0	0	130	101	24	77	84			4	77	76	69	66	240	1000	0		0	0	0	0					0		1	0	0	0	0			0.987013	0.896104	0.857143	0.907895
529542	686	913	2014-11-03	Saline	1	481302	1	50	3		0	0	154	100	28	70	91			2	70	67			250		0		0	1	1	1					0		0	0	1	0	0			0.957143	0	0	0
529476	625	914	2014-10-31	Saline	1	2198926	1	25	3		1	2	140	99	25	78	91			5	78	79	74	79	170	2000	0		0	0	0	0					0		1	0	0	0	0			1.01282	0.948718	1.01282	0.936709
529248	402	915	2014-10-24	Saline	1	2102528	2	54	3		0	2	133	100	29	59	91			5	59	54		56	188	3000	0		0	1	0	1				4	1		0	0	0	1	0			0.915254	0	0.949153	0
529638	774	916	2014-11-06	Saline	1	2199509	1	35	3		1	0	150	101	26	92	91			2	92				140	2000	1		1	1	1	1					0		0	1	0	0	0			0	0	0	0
529032	265	917	2014-10-20	Saline	1	2185689	2	78	3		0	0	150	103	26	73	67			6	73	69		73	145	1000	0		0	1	0	1					0		0	0	0	1	0			0.945205	0	1	0
529095	274	918	2014-10-21	Saline	1	2127710	1	56	3		0	1	141	98	27	69	91			3	69	61	52		216	2000	0		0	0	1	1					0		0	0	1	0	0			0.884058	0.753623	0	0.852459
529486	618	919	2014-10-31	Saline	1	349951	1	42	3		0	0	182	99	28	81	91			3	81	77	79		143	2000	0		0	0	1	1					0		0	0	1	0	0			0.950617	0.975309	0	1.02597
529798	929	920	2014-11-11	Saline	1	2186527	1	77	3		0	0	150	103	27	78	83			3	78				140	1000	1		1	1	1	1					0		0	1	0	0	0			0	0	0	0
530202	1243	921	2014-11-21	Saline	1	2146165	2	87	3		0	0	125	91	24	107	40			10	107	160	146	104	260	2000	0		0	0	0	0					0		1	0	0	0	0			1.49533	1.36449	0.971963	0.9125
529546	701	922	2014-11-03	Saline	1	2189717	2	48	3		0	2	145	103	24	85	70			5	85	87		71	310	2000	0		0	1	0	1					0		0	0	0	1	0			1.02353	0	0.835294	0
529943	1036	923	2014-11-14	Saline	1	844983	1	80	3		0	0	146	102	28	74	83			7	74	72	66	58	230	2000	0		0	0	0	0					0		1	0	0	0	0			0.972973	0.891892	0.783784	0.916667
529190	349	924	2014-10-23	Saline	1	626303	2	62	3		0	0	144	102	23	62	91			4	62	61	64	52	259	2000	0		0	0	0	0				4	1		0	0	0	0	1			0.983871	1.03226	0.83871	1.04918
529692	788	925	2014-11-07	Saline	1	031377	2	71	3		0	0	143	97	28	60	88			3	60	46	51	45	279	2600	0		0	0	0	0					0		1	0	0	0	0			0.766667	0.85	0.75	1.1087
529343	496	926	2014-10-28	Saline	1	2093321	2	74	3		0	1	128	99	27	93	52			8	93	125	92	81	157	2000	0		0	0	0	0					0		1	0	0	0	0			1.34409	0.989247	0.870968	0.736
529031	245	927	2014-10-20	Saline	1	2195067	2	52	3		0	0	131	101	26	59	91			2	59	49			205	1000	0		0	1	1	1					0		0	0	1	0	0			0.830508	0	0	0
528831	41	928	2014-10-14	Saline	1	2183313	2	32	3		0	0	153	104	25	81	82			1	81	58			168	1000	0		0	1	1	1					0		0	0	1	0	0			0.716049	0	0	0
528932	118	929	2014-10-16	Saline	1	451450	1	65	3		0	4	114	99	27	196	30			4	196	253	223	219	191	2000	0		0	0	0	0					0		1	0	0	0	0			1.29082	1.13776	1.11735	0.881423
529187	357	930	2014-10-23	Saline	1	817378	1	69	3		1	0	139	105	21	77	88			16	77	61	63	54	227	1000	0		0	0	0	0					0		1	0	0	0	0			0.792208	0.818182	0.701299	1.03279
529543	702	931	2014-11-03	Saline	1	907087	1	71	3		0	0	116	107	28	84	79			2	84	82			273	1000	0		0	1	1	1					0		0	0	1	0	0			0.97619	0	0	0
528791	35	932	2014/10/13(overnight D0 10/14)	Saline	1	778103	1	64	3		1	0	114	101	25	65	91			12	65	68	78	79	301	3000	0		0	0	0	0					0		1	0	0	0	0			1.04615	1.2	1.21538	1.14706
529216	386	933	2014-10-24	Saline	1	011834	2	73	3		0	0	127	105	21	149				4	149	115	170	210	180	3000	0		0	0	0	0			3	4	1		0	0	0	0	1			0.771812	1.14094	1.4094	1.47826
529810	897	934	2014-11-11	Saline	1	265249	1	82	3		0	0	155	98	27	115	51			22	115	107	95	105	236	2000	0		0	0	0	0					0		1	0	0	0	0			0.930435	0.826087	0.913043	0.88785
529231	375	935	2014-10-24	Saline	1	2063973	1	58	3		0	6	142	99	24	70	91			5	70	64	0	68	255	3000	0		0	0	0	0					0		1	0	0	0	0			0.914286	0	0.971429	0
529705	789	936	2014-11-07	Saline	1	2182160	2	52	3		1	0	105	104	24	63	91			16	63		63	61	191	2000	0		1	0	0	1				5	1		0	0	0	1	0			0	1	0.968254	0
529295	477	937	2014-10-27	Saline	1	811568	1	61	3		0	0	162	102	26	74	91			4	74	69	78		272	2000	0		0	0	1	1					0		0	0	1	0	0			0.932432	1.05405	0	1.13043
528819	27	938	2014-10-13	Saline	1	783406	1	72	1		0	4	104	97	26	73	87			4	73	59			345	1000	0		0	1	1	1					0		0	0	1	0	0			0.808219	0	0	0
529028	205	939	2014-10-19	Saline	1	2014254	1	88	1		0	0	137	100	20	128	42			8	128	101	79	82	149	700	0		0	0	0	0					0		1	0	0	0	0			0.789062	0.617188	0.640625	0.782178
529410	541	940	2014-10-29	Saline	1	881227	1	69	1		0	2	110	93	32	56	91			14	56	58	47	50	693	5000	0		0	0	0	0					0		1	0	0	0	0			1.03571	0.839286	0.892857	0.810345
529552	704	941	2014-11-03	Saline	1	199195	1	67	1		0	7	121	96	31	80	86			6	80	73	78	76	580	3000	0		0	0	0	0					0		1	0	0	0	0			0.9125	0.975	0.95	1.06849
529051	221	942	2014-10-20	Saline	1	490896	2	69	1		0	2	132	104	28	69	77			4	69	50	44		368	1600	0		0	0	1	1					0		0	0	1	0	0			0.724638	0.637681	0	0.88
530154	1231	943	2014-11-20	Saline	1	879716	1	67	1		0	6	155	101	30	60	91			3	60	96			181	2000	0		0	1	1	1					0		0	0	1	0	0			1.6	0	0	0
529998	1087	944	2014-11-17	Saline	1	2146029	1	78	1		0	2	129	96	29	85	75			3	85	118			152	1000	0		0	1	1	1					0		0	0	1	0	0			1.38824	0	0	0
529865	958	945	2014-11-12	Saline	1	2199052	1	33	1		0	1	156	104	29	79	91			3	79	87			208		0		0	1	1	1					0		0	0	1	0	0			1.10127	0	0	0
528934	134	946	2014-10-16	Saline	1	543161	1	61	1		0	4	182	95	35	76	91			9	76	114		102	198	1000	0		0	1	0	1				6	1		0	0	0	1	0			1.5	0	1.34211	0
529763	875	947	2014-11-10	Saline	1	498617	1	68	1		0	6	138	103	30	84	80			3	84	97	66		250		0		0	0	1	1					0		0	0	1	0	0			1.15476	0.785714	0	0.680412
529393	548	948	2014-10-29	Saline	1	H357928	1	32	1		0	1	148	104	24	68	91			8	68				185	2000	1		1	1	1	1					0		0	1	0	0	0			0	0	0	0
529339	511	949	2014-10-28	Saline	1	045006	1	84	1		0	8	83	97	25	81	75			19	81	115	98	88	129	1000	0		0	0	0	0					0		1	0	0	0	0			1.41975	1.20988	1.08642	0.852174
529497	639	950	2014-10-31	Saline	1	790742	1	77	1		1	6	157	96	31	113	53			26	113	137	127	122	180	1000	0		0	0	0	0					0		1	0	0	0	0			1.21239	1.12389	1.07965	0.927007
529947	1031	951	2014-11-14	Saline	1	240166	1	47	1		0	2	109	98	24	72	91			13	72	73			360	2000	0		0	1	1	1					0		0	0	0	1	0			1.01389	0	0	0
529609	744	952	2014-11-05	Saline	1	679189	2	55	1		0	2	143	100	26	70	84			4	70	62			254	2000	0		0	1	1	1					0		0	0	1	0	0			0.885714	0	0	0
528889	79	953	2014-10-15	Saline	1	580157	1	64	1		0	3	148	95	28	100	67			5	100	85			258	3000	0		0	1	1	1					0		0	0	0	1	0			0.85	0	0	0
528860	53	954	2014-10-14	Saline	1	2195575	1	77	1		0	6	145	100	27	127	46			5	127	135	134	121	319	2000	0		0	0	0	0					0		1	0	0	0	0			1.06299	1.05512	0.952756	0.992593
529244	409	955	2014-10-24	Saline	1	871667	1	74	1		1	6	122	95	29	129	46			7	129		132		155	1000	0		1	0	1	1					0		0	0	0	1	0			0	1.02326	0	0
529245	410	956	2014-10-24	Saline	1	109886	1	46	1		0	0	149	101	28	91	86			2	91	91			122	1000	0		0	1	1	1					0		0	0	1	0	0			1	0	0	0
529653	779	957	2014-11-06	Saline	1	2198898	2	28	1		0	6								3		58			190	2000	0		0	1	1	1					0		0	1	0	0	0			0	0	0	0
529168	342	958	2014-10-22	Saline	1	2137628	1	34	1		1	1	165	101	29	88	91			5	88				128	1000	1		1	1	1	1					0		0	1	0	0	0			0	0	0	0
529999	1095	959	2014-11-17	Saline	1	2191465	1	86	1		0	2	150	102	29	84	71			8	84	118	99		180	1000	0		0	0	1	1					0		0	0	0	1	0			1.40476	1.17857	0	0.838983
529243	400	960	2014-10-24	Saline	1	2006364	2	74	1		0	6	124	97	32	75	67			3	75	87			165		0		0	1	1	1					0		0	0	1	0	0			1.16	0	0	0
529690	805	961	2014-11-07	Saline	1	2197113	2	24	1		0	0	128	101	26	54	91			2	54	44			243	1250	0		0	1	1	1					0		0	0	1	0	0			0.814815	0	0	0
529864	948	962	2014-11-12	Saline	1	2016477	1	79	1		0	3	113	99	25	90	69			7	90	76	80	83	225	4500	0		0	0	0	0					0		1	0	0	0	0			0.844444	0.888889	0.922222	1.05263
529159	307	963	2014-10-22	Saline	1	2197233	1	73	1		1	2	143	96	27	73	87			19	73	80	100	77	438	3300	0		0	0	0	0					0		1	0	0	0	0			1.09589	1.36986	1.05479	1.25
529302	471	964	2014-10-27	Saline	1	2196350	2	65	1		0	2	119	103	28	64	88			3	64				264	400	1		1	1	1	1					0		0	1	0	0	0			0	0	0	0
529997	1077	965	2014-11-17	Saline	1	2191980	1	57	1		0	0	146	100	28	75	91			3	75	66			171		0		0	1	1	1					0		0	0	1	0	0			0.88	0	0	0
530116	1167	966	2014-11-19	Saline	1	503888	2	79	1		0	3	116	103	25	64	78			5	64	53	50	54	290	1000	0		0	0	0	0					0		1	0	0	0	0			0.828125	0.78125	0.84375	0.943396
529789	656	967	2014-11-01	Saline	1	509709	2	55	1		0	0	115	96	31	62	91			23	62	55	43	46	280	1000	0		0	0	0	0					0		1	0	0	0	0			0.887097	0.693548	0.741935	0.781818
529728	839	968	2014-11-09	Saline	1	2049985	1	71	1		1	6	88	100	30	48	91			26	48	53	41	46	165	1000	0		0	0	0	0					0		1	0	0	0	0			1.10417	0.854167	0.958333	0.773585
529449	595	969	2014-10-30	Saline	1	396377	2	44	2		0	0	132	102	23	77	80			15	77	58	63	49	140	1000	0		0	0	0	0					0		1	0	0	0	0			0.753247	0.818182	0.636364	1.08621
528863	62	970	2014-10-14	Saline	1	2187829	2	55	2		1	0	113	98	26	70	84			7	70	48	54	49	134	1000	0		0	0	0	0					0		1	0	0	0	0			0.685714	0.771429	0.7	1.125
529866	938	971	2014-11-12	Saline	1	040550	1	63	2		0	8	128	99	29	103	66			12	103	81	71	74	285		0		0	0	0	0					0		1	0	0	0	0			0.786408	0.68932	0.718447	0.876543
530172	1233	972	2014-11-20	Saline	1	2181132	2	79	2		1	6	88	99	22	58	84			10	58	55	53	51	182	1000	0		0	0	0	0					0		1	0	0	0	0			0.948276	0.913793	0.87931	0.963636
530042	1135	973	2014-11-18	Saline	1	2007584	1	41	2		0	0	152	104	28	67	91			2	67				189	2000	1		1	1	1	1					0		0	1	0	0	0			0	0	0	0
529363	517	974	2014-10-28	Saline	1	295229	2	35	2		0	0	132	105	24	68	91			1	68	66			197	1000	0		0	1	1	1					0		0	0	1	0	0			0.970588	0	0	0
528964	151	975	2014-10-17	Saline	1	2124416	1	46	2		0	0	165	100	28	85	91			21	85	82	79	67	265	2000	0		0	0	0	0					0		1	0	0	0	0			0.964706	0.929412	0.788235	0.963415
529340	499	976	2014-10-28	Saline	1	106039	1	67	2		0	0	137	104	29	115	55			10	115	114	92	85	160	2000	0		0	0	0	0					0		1	0	0	0	0			0.991304	0.8	0.73913	0.807018
529167	341	977	2014-10-22	Saline	1	735484	2	90	2		1	1	131	96	31	86	51			9	86	121	96	82	206	1000	0		0	0	0	0					0		1	0	0	0	0			1.40698	1.11628	0.953488	0.793388
529286	487	978	2014/10/27overnight D0 10/28	Saline	1	880856	1	62	2		1	4	133	91	22	931	5			5	931	791	913	668	233	2000	0		0	0	0	0					0		1	0	0	0	0			0.849624	0.980666	0.717508	1.15424
530023	1110	979	2014-11-17	Saline	1	524502	2	60	2		0	4	127	107	26	96	55			7	96	80	115	101	233	3000	0		0	0	0	0			6	7	1		0	0	0	0	1			0.833333	1.19792	1.05208	1.4375
529220	377	980	2014-10-24	Saline	1	2099746	2	43	2		0	0	138	101	29	72	87			4	72	64	58	51	189	2000	0		0	0	0	0					0		1	0	0	0	0			0.888889	0.805556	0.708333	0.90625
529154	314	981	2014-10-22	Saline	1	2037216	1	55	2		0	2	158	101	24	96	75			7	96	101	100	86	250	1000	0		0	0	0	0					0		1	0	0	0	0			1.05208	1.04167	0.895833	0.990099
529946	1018	982	2014-11-14	Saline	1	2198948	1	60	2		0	0	142	106	27	74	91			6	74	82	65	68	200	2000	0		0	0	0	0					0		1	0	0	0	0			1.10811	0.878378	0.918919	0.792683
528891	75	983	2014-10-15	Saline	1	H328952	1	61	2		0	1	170	104	26	90	79			3	90	89	86	83	175		0		0	0	0	0					0		1	0	0	0	0			0.988889	0.955556	0.922222	0.966292
529591	729	984	2014-11-05	Saline	1	208380	1	65	2		0	2	137	100	30	77	90			2	77	69	62		180	2000	0		0	0	1	1					0		0	0	1	0	0			0.896104	0.805195	0	0.898551
529445	600	985	2014-10-30	Saline	1	208179	2	57	2		0	0	131	102	27	60	91			3	60	56	62	48	162	2000	0		0	0	0	0					0		1	0	0	0	0			0.933333	1.03333	0.8	1.10714
529142	313	986	2014-10-22	Saline	1	2020984	2	80	2		0	0	124	101	28	70	70			7	70	42	58	59	165	1000	0		0	0	0	0					0		1	0	0	0	0			0.6	0.828571	0.842857	1.38095
529867	960	987	2014-11-12	Saline	1	875534	1	21	2		0	0	134	100	28	61	91			6	61	59	61	55	330	1000	0		0	0	0	0					0		1	0	0	0	0			0.967213	1	0.901639	1.0339
530204	1244	988	2014-11-21	Saline	1	2116211	1	75	2		0	2	145	102	32	76	84			5	76	68	80	84	250	1850	0		0	0	0	0					0		1	0	0	0	0			0.894737	1.05263	1.10526	1.17647
529843	945	989	2014-11-12	Saline	1	851743	2	51	2		0	2	138	103	29	83	70			3	83	88		93	145	1000	0		0	1	0	1					0		0	0	1	0	0			1.06024	0	1.12048	0
530056	1145	990	2014-11-18	Saline	1	399969	2	56	2		0	6	141	104	23	60	91			15	60	61	51	57	297	1500	0		0	0	0	0					0		1	0	0	0	0			1.01667	0.85	0.95	0.836066
529759	872	991	2014-11-10	Saline	1	793328	1	52	2		1	0	86	109	23	111	65			38	111	131	157	169	443	6000	0		0	0	0	0					0		1	0	0	0	0			1.18018	1.41441	1.52252	1.19847
529115	291	992	2014-10-21	Saline	1	H353289	2	64	5		0	0	142	107	24	78	69			1	78	96			145	1000	0		0	1	1	1					0		0	0	1	0	0			1.23077	0	0	0
529814	899	993	2014-11-11	Saline	1	2182715	1	62	2		0	2	110	93	34	64	91			13	64	72	61	52	337	4000	0		0	0	0	0					0		1	0	0	0	0			1.125	0.953125	0.8125	0.847222
528989	174	994	2014-10-17	Saline	1	2147030	1	25	5		0	0	163	101	26	64	90			3	64				197	2000	1		1	1	1	1					0		0	1	0	0	0			0	0	0	0
529869	952	995	2014-11-12	Saline	1	2160185	2	27	5		0	0	86	101	24	66	91			3	66	62			136		0		0	1	1	1					0		0	0	1	0	0			0.939394	0	0	0
529175	337	996	2014-10-22	Saline	1	2197805	1	61	5		1	1	163	84	8	176	35			9	176	89	64	72	154	1000	0		0	0	0	0					0		1	0	0	0	0			0.505682	0.363636	0.409091	0.719101
529658	776	997	2014-11-06	Saline	1	2136619	1	27	2		0	2	92	104	21	128	65			6	128	86	105	110	160	20000	0		0	0	0	0					0		1	0	0	0	0			0.671875	0.820312	0.859375	1.22093
529822	916	998	2014-11-11	Saline	1	2104558	2	45	5		0	0	133	103	24	68	91			5	68	54	42	56	140	3000	0		0	0	0	0		2	3	5	1		0	0	0	0	1			0.794118	0.617647	0.823529	0.777778
530150	1205	999	2014-11-20	Saline	1	2166849	2	59	2		0	0	110	105	22	62	91			5	62	90	80	71	225	2000	0		0	0	0	0			3	4	1		0	0	0	0	1			1.45161	1.29032	1.14516	0.888889
529313	458	1000	2014-10-27	Saline	1	2184265	1	18	2		0	6	144	103	25	68	91			7	68	109	93	86	542	2900	0		0	0	0	0			3	4	1		0	0	0	0	1			1.60294	1.36765	1.26471	0.853211
530075	1166	1001	2014-11-19	Saline	1	2184076	1	0	5		0	0								2					135	170	1		1	1	1	1					0		0	1	0	0	0			0	0	0	0
529059	231	1002	2014-10-20	Saline	1	2196248	1	50	2		0	2	163	99	28	87	88			3	87	69			124	2000	0		0	1	1	1					0		0	0	1	0	0			0.793103	0	0	0
530063	1134	1003	2014-11-18	Saline	1	2126684	2	52	2		0	2	150	99	26	59	91			4	59	53	53		255	3000	0		0	0	1	1					0		0	0	1	0	0			0.898305	0.898305	0	1
528822	3	1004	2014-10-13	Saline	1	2179469	1	45	2		0	2	142	99	27	72	91			8	72	138	90	74	465	2000	0		0	0	0	0					0		1	0	0	0	0			1.91667	1.25	1.02778	0.652174
530196	1245	1005	2014-11-21	Saline	1	2080934	1	43	5		0	0	145	101	28	74	91			3	74	70		70	213	2000	0		0	1	0	1					0		0	0	1	0	0			0.945946	0	0.945946	0
530124	1194	1006	2014-11-19	Saline	1	2196377	1	71	5		0	4	152	96	30	102	63			7	102	128	121	114	170	1000	0		0	0	0	0		2	3	5	1		0	0	0	0	1			1.2549	1.18627	1.11765	0.945312
529012	203	1007	2014-10-19	Saline	1	796115	1	41	5		1	0	139	99	26	78	91			2	78	60	71		125	3000	0		0	0	1	1					0		0	0	1	0	0			0.769231	0.910256	0	1.18333
529176	331	1008	2014-10-22	Saline	1	2194210	1	73	5		0	3	140	100	28	94	68			3	94	89	94	91	162	1150	0		0	0	0	0					0		1	0	0	0	0			0.946809	1	0.968085	1.05618
529951	1020	1009	2014-11-14	Saline	1	2195257	1	59	2		0	3	137	97	25	83	88			6	83	75	80	66	219	3800	0		0	0	0	0					0		1	0	0	0	0			0.903614	0.963855	0.795181	1.06667
529935	1017	1010	2014-11-14	Saline	1	854640	1	23	2		0	0	157	99	30	79	91			3	79	74	73	72	285	3000	0		0	0	0	0					0		1	0	0	0	0			0.936709	0.924051	0.911392	0.986486
530174	1228	1011	2014-11-20	Saline	1	2159174	2	54	2		0	2	121	102	28	79	73			4	79	110	113	101	215	3000	0		0	0	0	0			3	4	1		0	0	0	0	1			1.39241	1.43038	1.27848	1.02727
529437	574	1012	2014-10-30	Saline	1	2179992	2	64	2		0	0	140	94	26	63	89			4	63	89			209	2000	0		0	1	1	1					0		0	0	1	0	0			1.4127	0	0	0
529454	593	1013	2014-10-30	Saline	1	786547	2	79	2		0	2	142	95	25	86	55			5	86	100	107	118	171	2000	0		0	0	0	0				4	1		0	0	0	0	1			1.16279	1.24419	1.37209	1.07
529205	347	1014	2014-10-23	Saline	1	2153581	2	40	2		0	0	129	100	29	66	91			4	66	82	78	86	282	2000	0		0	0	0	0					0		1	0	0	0	0			1.24242	1.18182	1.30303	0.95122
529484	617	1015	2014-10-31	Saline	1	2128250	2	31	2		0	0	134	103	25	60	91			3	60	58		73	145	3000	0		0	1	0	1					0		0	0	1	0	0			0.966667	0	1.21667	0
528943	122	1016	2014-10-16	Saline	1	2184837	1	59	2		0	0	163	101	27	81	91			4	81	134	126		185	2000	0		0	0	1	1					0		0	0	1	0	0			1.65432	1.55556	0	0.940299
528944	133	1017	2014-10-16	Saline	1	213531	1	53	2		0	3	184	101	18	95	78			4	95	76	80		235	3000	0		0	0	1	1					0		0	0	1	0	0			0.8	0.842105	0	1.05263
529768	856	1018	2014-11-10	Saline	1	2195580	2	63	2		0	0	141	100	28	64	88			4	64	84	80		260	3000	0		0	0	1	1					0		0	0	1	0	0			1.3125	1.25	0	0.952381
528990	149	1019	2014-10-17	Saline	1	2193502	1	69	2		0	2	165	97	30	85	79			3	85	81	80	95	263	2000	0		0	0	0	0					0		1	0	0	0	0			0.952941	0.941176	1.11765	0.987654
529657	758	1020	2014-11-06	Saline	1	2190216	1	58	2		0	2	137	103	25	75	91			2	75	73	71		257	2000	0		0	0	1	1					0		0	0	1	0	0			0.973333	0.946667	0	0.972603
529902	989	1021	2014-11-13	Saline	1	520623	2	54	2		0	2	152	100	32	84	67			3	84	108	103	96	237	2000	0		0	0	0	0					0		1	0	0	0	0			1.28571	1.22619	1.14286	0.953704
530119	1184	1022	2014-11-19	Saline	1	2184971	1	59	5		0	0	149	101	26	69	91			6	69	71	64	60	235	2000	0		0	0	0	0					0		1	0	0	0	0			1.02899	0.927536	0.869565	0.901408
529612	725	1023	2014-11-05	Saline	1	248496	2	43	2		0	0	137	102	27	54	91			15	54	73	50	38	491	4000	0		0	0	0	0					0		1	0	0	0	0			1.35185	0.925926	0.703704	0.684932
529695	787	1024	2014-11-07	Saline	1	2189925	2	66	2		1	2	101	97	18	204	21			15	204	148	141	117	505	4000	0		0	0	0	0					0		1	0	0	0	0			0.72549	0.691176	0.573529	0.952703
530206	1263	1025	2014-11-21	Saline	1	622455	1	26	5		0	0	157	98	28	71	91			3	71	77			135	1000	0		0	1	1	1					0		0	0	1	0	0			1.08451	0	0	0
529944	1032	1026	2014-11-14	Saline	1	487038	2	27	4		0	4	111	93	22	367	14			1	367	359			145	500	0		0	1	1	1					0		0	0	1	0	0			0.978202	0	0	0
530189	1246	1027	2014-11-21	Saline	1	2179932	1	77	4		0	1	130	104	25	95	66			4	95	103		107	197	2000	0		0	1	0	1				4	1		0	0	1	0	0			1.08421	0	1.12632	0
528870	57	1028	2014-10-14	Saline	1	841525	1	79	4		0	2	157	102	33	225	23			3	225	209	203	201	167	1050	0		0	0	0	0					0		1	0	0	0	0			0.928889	0.902222	0.893333	0.971292
530049	1136	1029	2014-11-18	Saline	1	2196802	1	72	4		0	1	154	90	24	90	72			4	90	89			199	1000	0		0	1	1	1					0		0	0	1	0	0			0.988889	0	0	0
529338	506	1030	2014-10-28	Saline	1	928715	1	65	4		0	4	143	103	24	73	91			2	73		68		178	2000	0		1	0	1	1					0		0	0	1	0	0			0	0.931507	0	0
528982	159	1031	2014-10-17	Saline	1	2196769	1	80	4		1	1	160	94	25	82	76			15	82	74	78	56	201	1000	0		0	0	0	0					0		1	0	0	0	0			0.902439	0.95122	0.682927	1.05405
529635	761	1032	2014-11-06	Saline	1	591556	1	69	4		1	4	94	99	24	549	8			8	549	357	472	337	141		0		0	0	0	0					0		1	0	0	0	0			0.650273	0.859745	0.613843	1.32213
529083	272	1033	2014-10-21	Saline	1	650091	1	26	4		1	0	88	103	29	54	91			5	54	60			235	1000	0		0	1	1	1					0		0	0	0	1	0			1.11111	0	0	0
528836	39	1034	2014-10-14	Saline	1	2195148	1	80	4		1	0	120	94	26	84	75			8	84	108	89	87	133	2000	0		0	0	0	0				4	1		0	0	0	0	1			1.28571	1.05952	1.03571	0.824074
529802	894	1035	2014-11-11	Saline	1	791747	2	46	4		1	4	88	98	22	946	4			11	946	1118	946	877	205	1000	0		0	0	0	0					0		1	0	0	0	0			1.18182	1	0.927061	0.846154
529277	443	1036	2014-10-26	Saline	1	2118956	1	67	4		1	2	94	95	29	111	59			24	111	92	97	88	170	2000	0		0	0	0	0					0		1	0	0	0	0			0.828829	0.873874	0.792793	1.05435
529336	490	1037	2014-10-28	Saline	1	2198480	2	94	4		1	1	114	94	30	114	35			4	114	98	101		135	1000	0		0	0	1	1					0		0	0	1	0	0			0.859649	0.885965	0	1.03061
529282	454	1038	2014-10-26	Saline	1	192714	2	78	4		1	4	108	97	20	687	4			8	687	681	821	622	152		0		0	0	0	0					0		1	0	0	0	0			0.991266	1.19505	0.905386	1.20558
529431	582	1039	2014-10-30	Saline	1	086164	1	50	4		0	2	151	111	16	553	9			1	553	668			140	250	0		0	1	1	1					0		0	0	1	0	0			1.20796	0	0	0
529166	343	1040	2014-10-22	Saline	1	816549	2	79	4		1	0	121	100	26	62	82			6	62	54	68	66	165	2000	0		0	0	0	0					0		1	0	0	0	0			0.870968	1.09677	1.06452	1.25926
529432	576	1041	2014-10-30	Saline	1	880971	1	66	4		0	1	150	102	25	68	91			1	68				156	1000	1		1	1	1	1					0		0	1	0	0	0			0	0	0	0
529247	398	1042	2014-10-24	Saline	1	094686	1	68	4		0	1	148	101	27	74	90			49	74	69	54	64	285	3000	0		0	0	0	0			3	4	1		0	0	0	0	1			0.932432	0.72973	0.864865	0.782609
528983	172	1043	2014-10-17	Saline	1	2067509	1	49	4		0	3	153	99	24	71	91			5	71	67	71	67	245	3000	0		0	0	0	0					0		1	0	0	0	0			0.943662	1	0.943662	1.0597
529762	877	1044	2014-11-10	Saline	1	331929	1	72	4		1	5	117	107	22	262	20			25	262	320	266	259	310	2000	0		0	0	0	0			3	4	1		0	0	0	0	1			1.22137	1.01527	0.98855	0.83125
529227	378	1045	2014-10-24	Saline	1	512266	1	86	4		1	4	136	101	26	96	61			12	96	149	103	108	180	2000	0		0	0	0	0			3	6	1		0	0	0	0	1			1.55208	1.07292	1.125	0.691275
529648	773	1046	2014-11-06	Saline	1	2182554	2	78	4		1	3	118	107	27	88	54			8	88	84	87	83	215	1000	0		0	0	0	0					0		1	0	0	0	0			0.954545	0.988636	0.943182	1.03571
529694	810	1047	2014-11-07	Saline	1	2046857	1	55	4		0	4	110	103	25	620	8			2	620	549	389	550	197	500	0		0	0	0	0				6	1		0	0	0	0	1			0.885484	0.627419	0.887097	0.708561
529554	688	1048	2014-11-03	Saline	1	526695	2	58	4		0	5	107	104	20	258	17			2	258	286			133		0		0	1	1	1					0		0	0	1	0	0			1.10853	0	0	0
529004	188	1049	2014-10-18	Saline	1	X53138	1	92	4		1	0	96	99	23	233	20			6	233		238	228	145	1000	0		1	0	0	1					0		0	0	0	1	0			0	1.02146	0.978541	0
528818	28	1050	2014-10-13	Saline	1	821797	1	35	4		1	2	98	102	26	88	91			28	88	83	105	101	163	1000	0		0	0	0	0					0		1	0	0	0	0			0.943182	1.19318	1.14773	1.26506
529084	292	1051	2014-10-21	Saline	1	696665	1	36	4		0	2	88	100	20	493	12			1	493				125	1500	1		1	1	1	1					0		0	1	0	0	0			0	0	0	0
529555	695	1052	2014-11-03	Saline	1	462081	1	59	4		0	2	140	98	25	313	18			1	313	317	273	285	126		0		0	0	0	0			7	9	1		0	0	0	0	1			1.01278	0.872204	0.910543	0.861199
529887	993	1053	2014-11-13	Saline	1	777514	1	68	4		1	3	131	95	28	89	76			48	89	92	77	83	120		0		0	0	0	0				4	1		0	0	0	0	1			1.03371	0.865169	0.932584	0.836957
530164	1214	1054	2014-11-20	Saline	1	457446	1	74	4		0	1	149	98	30	93	69			18	93	101	87	81	415	8000	0		0	0	0	0					0		1	0	0	0	0			1.08602	0.935484	0.870968	0.861386
529461	597	1055	2014-10-30	Saline	1	224217	1	78	4		0	5	110	103	20	150	38			6	150	128		126	199		0		0	1	0	1					0		0	0	0	1	0			0.853333	0	0.84	0
529073	249	1056	2014-10-20	Saline	1	744393	1	93	4		0	3	127	105	25	97	57			4	97	126	127	114	119	1000	0		0	0	0	0					0		1	0	0	0	0			1.29897	1.30928	1.17526	1.00794
529828	923	1057	2014-11-11	Saline	1	711626	2	89	4		0	1	99	105	26	69	68			3	69	58	67	66	205		0		0	0	0	0					0		1	0	0	0	0			0.84058	0.971014	0.956522	1.15517
529181	351	1058	2014-10-23	Saline	1	2187020	2	53	4		0	2	130	102	21	351	12			1	351	324			170	300	0		0	1	1	1					0		0	0	1	0	0			0.923077	0	0	0
529620	752	1059	2014/11/5(overnight D0 06)	Saline	1	217609	1	57	4		1	7	127	99	25	85	86			6	85	55	60	55	149	0	0		0	0	0	0					0		1	0	0	0	0			0.647059	0.705882	0.647059	1.09091
529886	984	1060	2014-11-13	Saline	1	759209	1	81	4		0	0	107	96	24	110	53			23	110	106	109	108	145	1000	0		0	0	0	0		2	4	5	1		0	0	0	0	1			0.963636	0.990909	0.981818	1.0283
																																					151		510	144	195	104	107
[truncated: 132 more columns]

## Sheet: Codes
Surgery type		Calvien Dindo		RIFLE R = 1		Elective=0
Cardiothoracic=1		No Complication=0		RIFLE I = 3		Emerg=1
Major Abdo=2		CD Grade 1=1		RIFLE F = 3
Major Ortho=3		CD Grade 2=2
Vascular=4		CD Grade 3a=3
Other=5		CD Grade 3b=4
		CD Grade 4a=5
		CD Grade 4b=6
		CD Grade 5=7
